# Supplementary material for: Genome wide transcriptomic analysis of the soil ammonia oxidizing archaeon Nitrososphaera viennensis upon exposure to copper limitation
Source: ISME J. 2020 Jul 14;14(11):2659–74. doi: 10.1038/s41396-020-0715-2 (PMC7785015; doi:10.1038/s41396-020-0715-2)
Supplement: Supplementary file 13 — Dataset S1 [file 41396_2020_715_MOESM13_ESM.xlsx]

## Sheet: Notes
Notes:
				log2 FC		RPKM
Color schemes are as follows:			-3.6	-3.6	0	0		Gray	Gray represents the log2 FC of genes that are not differentially expressed between the two conditions (based on a p-value cut-off of 0.01).
				-3		1
				-2		2
				-1		3
			0	0		4
				1		5
				2		6
				3		7
				4	7.5	7.5
				5		8
			5.6	5.6		9
						10
						11
						12
						13
						14
					15	15

## Sheet: DESEq2_Output
	baseMean	log2FoldChange	lfcSE	stat	pvalue	padj
gene0	2048.66	0.582926	0.112004	5.20453	1.94488e-07	7.87864e-07
gene1	340.5	0.558831	0.132873	4.20577	2.60194e-05	7.98666e-05
gene2	121.188	0.0603408	0.124151	0.486026	0.626949	0.696821
gene3	10.1755	1.19904	0.328761	3.64715	0.000265166	0.000682775
gene4	59.9174	0.146718	0.169932	0.863396	0.38792	0.478134
gene5	4890.65	0.618336	0.0641312	9.64173	5.32846e-22	7.33528e-21
gene6	1041.04	-0.723557	0.102334	-7.07056	1.54306e-12	1.06673e-11
gene7	191.416	-0.531894	0.142838	-3.72376	0.000196281	0.000517985
gene8	456.205	0.303847	0.151981	1.99924	0.0455823	0.0760901
gene9	424.785	0.299598	0.103398	2.89753	0.00376117	0.00790518
gene10	512.982	-0.539235	0.110025	-4.90101	9.53454e-07	3.5379e-06
gene11	151.905	0.0589207	0.113506	0.519097	0.603693	0.676919
gene12	293.833	-0.134477	0.118786	-1.1321	0.257592	0.33933
gene13	408.33	0.491969	0.0754233	6.52277	6.90187e-11	4.1101e-10
gene14	449.106	-0.111547	0.0822728	-1.35582	0.175157	0.246025
gene15	219.734	-0.363873	0.127412	-2.85588	0.00429183	0.00891444
gene16	575.871	-0.0210856	0.141928	-0.148565	0.881897	0.913188
gene17	75.6171	0.155169	0.165788	0.935948	0.3493	0.438715
gene18	17.7325	0.393869	0.262255	1.50185	0.133135	0.194652
gene19	791.198	0.0844653	0.106435	0.793588	0.427436	0.517217
gene20	1338.05	-0.55996	0.0604061	-9.26992	1.8628e-20	2.30494e-19
gene21	1385.12	-0.49557	0.0583119	-8.4986	1.91891e-17	1.8661e-16
gene22	1082.35	-0.765351	0.0753653	-10.1552	3.14134e-24	4.92091e-23
gene23	967.375	-0.341627	0.0577934	-5.91118	3.39667e-09	1.66946e-08
gene24	828.946	0.324723	0.0851521	3.81345	0.000137041	0.000368689
gene25	2324.43	-0.70625	0.102551	-6.88683	5.70495e-12	3.73287e-11
gene26	1400.62	-0.624808	0.0830155	-7.5264	5.21583e-14	3.94913e-13
gene27	2081.16	-0.683219	0.0818785	-8.3443	7.16354e-17	6.64141e-16
gene28	440.382	-0.577024	0.131856	-4.37616	1.20789e-05	3.90473e-05
gene29	456.283	-0.75744	0.124951	-6.06189	1.34533e-09	6.86704e-09
gene30	532.78	-0.541406	0.0804137	-6.73276	1.66479e-11	1.05881e-10
gene31	268.494	-0.580934	0.0816929	-7.1112	1.15042e-12	8.02267e-12
gene32	224.847	-0.335521	0.118661	-2.82755	0.00469059	0.00967321
gene33	132.951	-0.525381	0.154483	-3.40091	0.000671618	0.00162785
gene34	441.453	-0.270847	0.135583	-1.99765	0.0457546	0.0763377
gene35	495.157	-0.232125	0.118835	-1.95334	0.0507794	0.0835378
gene36	204.686	0.289921	0.0972013	2.98269	0.00285727	0.00614342
gene37	2336.02	0.103835	0.0749846	1.38475	0.166128	0.235107
gene38	146.773	-0.283431	0.126907	-2.23338	0.025524	0.0452181
gene39	371.703	-0.236172	0.123506	-1.91223	0.0558467	0.0910264
gene40	51.7923	-0.283536	0.162793	-1.74169	0.0815627	0.126645
gene41	724.396	-0.0416503	0.122314	-0.34052	0.733465	0.790651
gene42	601.943	-0.860053	0.150299	-5.72229	1.05097e-08	4.8861e-08
gene43	329.105	-0.74199	0.10887	-6.81538	9.40122e-12	6.08877e-11
gene44	1356.68	-0.736362	0.067175	-10.9618	5.8303e-28	1.18049e-26
gene45	375.92	-0.610154	0.0946194	-6.44852	1.12951e-10	6.53061e-10
gene46	1044.79	-1.07615	0.124976	-8.61086	7.25173e-18	7.32079e-17
gene47	665.362	-0.581838	0.0913091	-6.37218	1.86356e-10	1.06013e-09
gene48	984.48	-0.44127	0.0994275	-4.43811	9.07528e-06	2.97213e-05
gene49	57.7146	-0.042885	0.148396	-0.28899	0.772589	0.823888
gene50	2.21469	-1.04042	0.545875	-1.90596	0.0566551	0.0920623
gene51	82.457	-0.890661	0.144269	-6.17363	6.67409e-10	3.54317e-09
gene52	335.094	-0.382508	0.0808349	-4.73197	2.22356e-06	7.77024e-06
gene53	554.62	-0.16648	0.144767	-1.14999	0.25015	0.331905
gene54	84.9824	0.0182964	0.142359	0.128522	0.897736	0.923584
gene55	27994.9	-0.308919	0.0777533	-3.97307	7.0953e-05	0.000202178
gene56	2264.91	-0.370534	0.106912	-3.46579	0.000528672	0.00130324
gene57	152.157	-0.931337	0.142619	-6.53025	6.56578e-11	3.92466e-10
gene58	70.5337	-0.241424	0.175154	-1.37835	0.168094	0.237467
gene59	1718.49	0.630037	0.129343	4.87107	1.10995e-06	4.0758e-06
gene60	74.272	0.196842	0.136607	1.44094	0.149602	0.214137
gene61	595.229	1.3253	0.112856	11.7432	7.65129e-32	1.85734e-30
gene62	342.549	0.812523	0.11526	7.04948	1.79585e-12	1.23077e-11
gene63	186.886	0.348992	0.121759	2.86624	0.00415373	0.00864455
gene64	464.327	0.203589	0.131387	1.54954	0.121253	0.179258
gene65	456.267	-0.728915	0.0744957	-9.78467	1.31027e-22	1.85185e-21
gene66	194.428	-0.672419	0.141674	-4.74623	2.07247e-06	7.27422e-06
gene67	91.6793	0.414361	0.18598	2.22799	0.0258813	0.045749
gene68	58.9576	0.0376418	0.168299	0.223661	0.823021	0.864336
gene69	1878.15	-0.597089	0.0645077	-9.2561	2.12039e-20	2.60341e-19
gene70	2158.81	-0.305247	0.0645303	-4.7303	2.2419e-06	7.82573e-06
gene71	132.376	0.0174376	0.159539	0.1093	0.912965	0.935921
gene72	71.7272	-0.434605	0.149563	-2.90582	0.00366289	0.00771389
gene73	909.897	-0.56861	0.0723015	-7.86444	3.70755e-15	3.09449e-14
gene74	624.116	-0.449344	0.0951322	-4.72336	2.3198e-06	8.05345e-06
gene75	1345.41	-0.0942417	0.10869	-0.867072	0.385903	0.476016
gene76	587.026	-0.162934	0.0850532	-1.91567	0.0554066	0.0904424
gene77	137.902	-0.224477	0.114232	-1.96509	0.049404	0.0815705
gene78	16.1913	-0.744512	0.276747	-2.69022	0.00714044	0.0141916
gene79	209.148	-0.28454	0.100852	-2.82137	0.0047819	0.00983599
gene80	79.864	0.518079	0.146758	3.53016	0.000415309	0.00104237
gene81	66.5632	0.852881	0.166557	5.12067	3.04449e-07	1.20267e-06
gene82	90.9363	0.382577	0.158298	2.41682	0.0156569	0.0290823
gene83	60.2845	0.459568	0.157873	2.91099	0.0036028	0.00761257
gene84	154.149	0.330693	0.109479	3.02062	0.00252256	0.00549433
gene85	35.4285	0.94986	0.245421	3.87033	0.000108687	0.000298982
gene86	144.483	0.923973	0.152458	6.06052	1.35686e-09	6.91477e-09
gene87	2431.63	0.584147	0.108693	5.37428	7.68886e-08	3.23849e-07
gene88	1484.38	-0.180638	0.0928117	-1.94629	0.05162	0.0847891
gene89	197.55	0.0157614	0.109627	0.143773	0.88568	0.915332
gene90	1841.58	0.185431	0.0637591	2.90831	0.00363387	0.00766803
gene91	1108.97	-0.0983008	0.0629301	-1.56206	0.118273	0.175342
gene92	612.756	0.821007	0.0779706	10.5297	6.30328e-26	1.13889e-24
gene93	59.8361	0.321209	0.178709	1.79738	0.072275	0.114005
gene94	430.276	1.2039	0.110012	10.9434	7.15072e-28	1.43014e-26
gene95	256.079	3.19856	0.145687	21.955	7.7546e-107	1.12089e-104
gene96	395.194	-1.37748	0.221207	-6.2271	4.75162e-10	2.57413e-09
gene97	2022.93	-0.341363	0.185357	-1.84165	0.0655269	0.104554
gene98	23.4241	-0.808533	0.233681	-3.45999	0.000540204	0.0013296
gene99	3243.04	-1.08517	0.0938686	-11.5606	6.52872e-31	1.51543e-29
gene100	103.182	-0.40653	0.126014	-3.22608	0.001255	0.00288359
gene101	495.938	-1.65078	0.223786	-7.37662	1.62361e-13	1.19515e-12
gene102	945.89	-3.51431	0.226233	-15.534	2.04269e-54	1.08262e-52
gene103	697.008	0.865823	0.148363	5.83585	5.35184e-09	2.58645e-08
gene104	1021.36	-1.59522	0.128394	-12.4244	1.92616e-35	5.23521e-34
gene105	165.074	-0.983997	0.114914	-8.56292	1.10043e-17	1.09356e-16
gene106	1418.96	0.626553	0.120495	5.19983	1.99476e-07	8.03972e-07
gene107	3.20643	-0.262658	0.485275	-0.541256	0.588331	0.664852
gene108	0.965935	-0.778554	0.596521	-1.30516	0.19184	0.266165
gene109	0.0838135	0.235516	0.337146	0.698558	0.484828	0.571231
gene110	4.64526	-0.239178	0.457925	-0.522308	0.601456	0.675536
gene111	84.3502	0.590548	0.14493	4.07472	4.60706e-05	0.000135402
gene112	2.70018	-0.198293	0.509287	-0.389355	0.697014	0.758038
gene113	7.82926	0.992244	0.357363	2.77657	0.00549354	0.0111697
gene114	3.85	0.592926	0.456837	1.29789	0.194324	0.269142
gene115	12.4158	0.330343	0.290725	1.13627	0.255844	0.337867
gene116	231.051	0.198229	0.0959839	2.06524	0.0389007	0.0660109
gene117	91.3213	-0.0915501	0.167671	-0.546011	0.585058	0.662417
gene118	4.997	1.20001	0.432984	2.7715	0.00557995	0.0113093
gene119	22.3028	1.33028	0.263065	5.05683	4.26287e-07	1.64914e-06
gene120	34.7484	0.300553	0.191899	1.56621	0.1173	0.174142
gene121	393.482	1.44109	0.106343	13.5513	7.78035e-42	2.6893e-40
gene122	380.54	-0.0108376	0.0938795	-0.115441	0.908095	0.93153
gene123	8.16277	0.664225	0.354591	1.87321	0.061039	0.0981811
gene124	73.9566	0.658949	0.136305	4.83439	1.33557e-06	4.86469e-06
gene125	0.668254	-0.330851	0.596196	-0.554937	0.578938	0.656907
gene126	323.066	0.0704601	0.0904924	0.77863	0.436198	0.525619
gene127	76.3845	0.13373	0.140612	0.951053	0.341577	0.431209
gene128	103.866	0.439055	0.125651	3.49426	0.000475387	0.0011792
gene129	74.7283	-0.746936	0.143593	-5.20175	1.9742e-07	7.96696e-07
gene130	481.85	0.245211	0.0729202	3.36274	0.000771735	0.00185216
gene131	322.418	0.0831891	0.0783225	1.06214	0.288174	0.373277
gene132	89.7722	0.0239408	0.129867	0.184348	0.85374	0.890129
gene133	60.2107	-0.189655	0.157688	-1.20273	0.229083	0.308548
gene134	1622.19	0.224548	0.0754282	2.97697	0.0029111	0.00624648
gene135	281.371	-0.50595	0.0891838	-5.67312	1.4022e-08	6.44364e-08
gene136	1805.11	-1.38127	0.418053	-3.30404	0.000953019	0.00224822
gene137	2658.88	-0.0507213	0.130725	-0.388	0.698016	0.758869
gene138	199.855	1.30235	0.0955125	13.6354	2.4656e-42	8.71179e-41
gene139	68.638	-0.166002	0.14968	-1.10905	0.26741	0.350233
gene140	161.546	-0.408223	0.118107	-3.45637	0.000547502	0.00134444
gene141	1324.76	-0.423334	0.0710193	-5.96082	2.50973e-09	1.23949e-08
gene142	92.2928	-0.496672	0.153992	-3.2253	0.00125839	0.0028893
gene143	556.774	-0.24437	0.147051	-1.66181	0.0965517	0.146766
gene144	192.934	-0.267598	0.124259	-2.15355	0.0312752	0.0544121
gene145	206.311	-0.288018	0.123054	-2.34058	0.0192536	0.035107
gene146	92.9396	-0.624361	0.136454	-4.57561	4.74825e-06	1.60291e-05
gene147	33790.6	0.95057	0.197183	4.82074	1.43026e-06	5.15671e-06
gene148	4.07943	0.0262507	0.460722	0.0569774	0.954563	0.967956
gene149	10.1633	-0.15995	0.372331	-0.42959	0.667494	0.731689
gene150	87.2701	-0.225035	0.190056	-1.18404	0.236396	0.316655
gene151	96.292	-0.578531	0.13975	-4.13976	3.47665e-05	0.000104299
gene152	323.597	-0.283504	0.121558	-2.33226	0.0196869	0.035774
gene153	767.949	0.302794	0.0936498	3.23326	0.00122386	0.00282429
gene154	226.633	0.249363	0.166293	1.49954	0.133733	0.195168
gene155	2696.34	-0.63726	0.096521	-6.6023	4.04831e-11	2.48525e-10
gene156	107.772	-0.58438	0.118863	-4.91641	8.81439e-07	3.29762e-06
gene157	352.837	-0.951414	0.0833168	-11.4192	3.35142e-30	7.4528e-29
gene158	55.4669	-0.735036	0.163361	-4.49946	6.81269e-06	2.2567e-05
gene159	131.838	-0.291323	0.119855	-2.43062	0.015073	0.0281953
gene160	816.973	-0.657222	0.0628911	-10.4502	1.46287e-25	2.5844e-24
gene161	135.451	-0.969874	0.129627	-7.48205	7.31694e-14	5.52681e-13
gene162	494.982	-0.487066	0.14877	-3.27396	0.00106053	0.00247527
gene163	786.742	-0.389561	0.0577558	-6.74498	1.53053e-11	9.79293e-11
gene164	604.038	0.122723	0.132941	0.923138	0.355935	0.444569
gene165	635.875	0.692648	0.163533	4.23553	2.28012e-05	7.04643e-05
gene166	2985.12	-0.0275282	0.10388	-0.264999	0.79101	0.838471
gene167	22.2326	-0.551429	0.237903	-2.31788	0.0204561	0.0370235
gene168	1377.6	-0.535509	0.09916	-5.40045	6.64727e-08	2.83356e-07
gene169	629.358	-0.586265	0.0659469	-8.88996	6.11335e-19	6.65769e-18
gene170	118.149	-0.160657	0.111244	-1.44419	0.148685	0.213077
gene171	755.868	-0.384449	0.104464	-3.68021	0.000233041	0.000605449
gene172	0.61367	0.01679	0.58856	0.0285272	0.977242	0.984361
gene173	7.09961	-0.726423	0.40551	-1.79138	0.0732322	0.115306
gene174	4.49956	-1.12392	0.442242	-2.54141	0.0110405	0.0211881
gene175	4.1649	-0.292922	0.45986	-0.636981	0.524137	0.605873
gene176	66.057	1.38763	0.157694	8.79953	1.37392e-18	1.47107e-17
gene177	7.73868	0.886385	0.366721	2.41706	0.0156466	0.0290802
gene178	31.3919	0.647231	0.213148	3.03653	0.00239319	0.00521972
gene179	66.1774	1.71318	0.237723	7.20662	5.73596e-13	4.10819e-12
gene180	208.17	0.488791	0.111179	4.39643	1.10046e-05	3.57454e-05
gene181	112.278	0.567888	0.155599	3.64969	0.000262562	0.000676618
gene182	31.1515	0.398637	0.200918	1.98407	0.0472478	0.0785816
gene183	3.93387	1.10511	0.469693	2.35284	0.0186305	0.0341076
gene184	285.579	1.0774	0.0979961	10.9943	4.07225e-28	8.35468e-27
gene185	62.2263	0.546215	0.149192	3.66116	0.000251072	0.000649114
gene186	163.184	0.680914	0.103914	6.55264	5.65288e-11	3.42403e-10
gene187	87.5833	1.07639	0.152936	7.03816	1.94794e-12	1.32643e-11
gene188	37.4455	1.4499	0.220664	6.57063	5.01036e-11	3.05229e-10
gene189	630.48	1.18695	0.11114	10.6797	1.26637e-26	2.34131e-25
gene190	63.0808	3.1273	0.220964	14.153	1.7888e-45	7.1105e-44
gene191	6662.79	5.53455	0.295498	18.7296	2.84228e-78	2.51068e-76
gene192	32.9168	0.0439891	0.194854	0.225754	0.821393	0.86291
gene193	62.9174	-0.376923	0.164993	-2.28449	0.022343	0.0400963
gene194	589.182	2.47716	0.216878	11.4219	3.24993e-30	7.27801e-29
gene195	70.3967	1.38371	0.15461	8.9497	3.56459e-19	3.96343e-18
gene196	44.6826	1.3923	0.202858	6.8634	6.72402e-12	4.38163e-11
gene197	65.4993	-0.629284	0.145165	-4.33495	1.45796e-05	4.64097e-05
gene198	283.98	-0.216817	0.0964066	-2.24898	0.0245136	0.0435737
gene199	272.745	-0.167533	0.0994411	-1.68475	0.0920367	0.14098
gene200	0.366204	0.0328342	0.539033	0.060913	0.951428	0.966324
gene201	169.859	-0.269783	0.105874	-2.54814	0.01083	0.0208219
gene202	114.577	-0.0804972	0.123409	-0.652281	0.51422	0.597886
gene203	44.4192	-0.653813	0.201802	-3.23988	0.0011958	0.0027655
gene204	14.9185	-0.298256	0.281861	-1.05817	0.28998	0.375463
gene205	101.461	-0.108969	0.134686	-0.809055	0.418484	0.508589
gene206	353.323	-0.241032	0.119665	-2.01423	0.0439859	0.0737738
gene207	209.984	0.595309	0.103443	5.75496	8.66598e-09	4.0766e-08
gene208	321.291	-0.535668	0.128834	-4.15782	3.21304e-05	9.69398e-05
gene209	140.186	-0.569682	0.12105	-4.70616	2.52427e-06	8.73469e-06
gene210	659.921	-0.0105098	0.114339	-0.0919179	0.926763	0.94671
gene211	406.702	0.163034	0.143293	1.13777	0.255218	0.337321
gene212	121.484	0.0717713	0.125509	0.571843	0.567428	0.646514
gene213	112.812	-0.777132	0.124343	-6.2499	4.1072e-10	2.23645e-09
gene214	8.19411	-0.900818	0.358687	-2.51143	0.0120242	0.0228964
gene215	21.2931	-0.0620638	0.260032	-0.238678	0.811355	0.855758
gene216	0.102888	-0.245944	0.352916	-0.69689	0.485872	0.572037
gene217	1.20029	-0.495739	0.594395	-0.834023	0.404268	0.495497
gene218	19.0296	-0.794592	0.266115	-2.9859	0.00282747	0.00608757
gene219	26.8996	-0.528307	0.22142	-2.38599	0.0170332	0.0314004
gene220	264.566	-0.395192	0.119232	-3.31448	0.000918147	0.00217564
gene221	28.8393	-0.374973	0.253184	-1.48103	0.138599	0.200859
gene222	132.915	-0.201826	0.130061	-1.55179	0.120713	0.178626
gene223	500.272	-0.66634	0.0703846	-9.46713	2.8764e-21	3.79541e-20
gene224	3096.93	-0.557442	0.0945288	-5.89706	3.70034e-09	1.81311e-08
gene225	67.9207	0.0491659	0.142539	0.344928	0.730148	0.787876
gene226	137.779	-0.333529	0.127571	-2.61445	0.00893718	0.0174571
gene227	14.7702	0.720703	0.273554	2.63459	0.00842391	0.0165256
gene228	23.3826	2.30199	0.271916	8.46582	2.54361e-17	2.43635e-16
gene229	80.0622	0.500778	0.15434	3.24465	0.00117596	0.00272165
gene230	847.538	-0.500666	0.101109	-4.95174	7.35523e-07	2.77457e-06
gene231	82.697	0.987044	0.137505	7.17826	7.06041e-13	4.98935e-12
gene232	766.481	0.250935	0.155698	1.61168	0.107032	0.1607
gene233	1311.58	-1.64176	0.116042	-14.148	1.92118e-45	7.5424e-44
gene234	64.1041	-1.05854	0.18964	-5.58184	2.3799e-08	1.07147e-07
gene235	106.07	-1.5928	0.196509	-8.10548	5.25393e-16	4.60262e-15
gene236	121.392	-0.799893	0.153936	-5.19625	2.03344e-07	8.18523e-07
gene237	20.1585	-0.357987	0.257069	-1.39257	0.16375	0.232259
gene238	52.388	0.393741	0.174948	2.25062	0.0244097	0.0434132
gene239	208.904	-1.03261	0.102154	-10.1083	5.07588e-24	7.83558e-23
gene240	266.714	0.40682	0.116692	3.48628	0.00048978	0.00121395
gene241	199.684	0.668339	0.114377	5.84329	5.11809e-09	2.48103e-08
gene242	1751.81	-0.272504	0.110138	-2.47421	0.0133532	0.0252269
gene243	343.484	-0.356483	0.100408	-3.55034	0.000384735	0.000970227
gene244	345.127	-0.16394	0.0800652	-2.04758	0.0406013	0.0685672
gene245	400.06	-0.399969	0.0713819	-5.60323	2.10389e-08	9.55769e-08
gene246	194.057	-0.512232	0.159233	-3.21688	0.00129593	0.0029712
gene247	101.02	-0.273701	0.185654	-1.47425	0.140413	0.202965
gene248	294.243	-0.39254	0.16464	-2.38424	0.0171145	0.031532
gene249	87.67	-0.00307983	0.155289	-0.0198329	0.984177	0.988529
gene250	1066.52	0.1601	0.135554	1.18108	0.23757	0.318093
gene251	661.02	-0.00144438	0.109238	-0.0132224	0.98945	0.991946
gene252	34.3258	-0.096788	0.192988	-0.501523	0.616003	0.688538
gene253	312.033	-0.182251	0.0827279	-2.20302	0.0275934	0.0485864
gene254	45.4634	-0.311177	0.231423	-1.34463	0.178746	0.250513
gene255	238.444	-0.166439	0.10275	-1.61985	0.105265	0.15842
gene256	0.681471	-0.208509	0.593396	-0.351383	0.725301	0.783709
gene257	3.28693	-0.582985	0.50674	-1.15046	0.249954	0.33188
gene258	326.044	-0.585816	0.0959128	-6.10779	1.01017e-09	5.25754e-09
gene259	467.888	-0.306795	0.0892533	-3.43736	0.000587424	0.00143582
gene260	132.597	0.697984	0.127348	5.48093	4.23103e-08	1.86095e-07
gene261	66.9821	0.565454	0.176242	3.2084	0.00133476	0.00304093
gene262	21.9397	0.806929	0.240319	3.35775	0.00078581	0.0018831
gene263	144.729	-0.516251	0.114154	-4.52242	6.1136e-06	2.03573e-05
gene264	26.8956	-0.31709	0.210709	-1.50487	0.132357	0.193694
gene265	12.6677	-0.15726	0.314783	-0.499581	0.61737	0.689339
gene266	10.781	-0.177485	0.354353	-0.500872	0.616461	0.688808
gene267	81.0836	0.0171794	0.133173	0.129	0.897357	0.923584
gene268	277.457	0.351911	0.11775	2.98863	0.00280231	0.00604568
gene269	1468.64	0.137228	0.0841218	1.6313	0.102828	0.155267
gene270	3439.92	0.664415	0.0580537	11.4448	2.49548e-30	5.62809e-29
gene271	1356.64	0.316627	0.0847791	3.73473	0.000187916	0.000498522
gene272	259.561	-0.191929	0.0919133	-2.08815	0.0367842	0.0627879
gene273	287.026	-0.496404	0.0973743	-5.0979	3.43441e-07	1.3417e-06
gene274	687.235	-0.475285	0.0772322	-6.15398	7.55632e-10	3.97833e-09
gene275	953.484	-0.336312	0.0639125	-5.26207	1.42444e-07	5.85237e-07
gene276	101.295	-0.487105	0.184286	-2.6432	0.00821253	0.0161708
gene277	564.196	-1.42335	0.403156	-3.53051	0.000414763	0.00104182
gene278	326.5	-0.249749	0.0924911	-2.70025	0.00692865	0.0138486
gene279	118.824	-1.46559	0.172033	-8.51925	1.60591e-17	1.57132e-16
gene280	307.029	-0.0891935	0.0931442	-0.957585	0.338272	0.428056
gene281	134.194	-0.292005	0.11655	-2.5054	0.0122311	0.0232487
gene282	996.509	-0.145334	0.110321	-1.31738	0.187711	0.261349
gene283	391.4	-0.108839	0.104144	-1.04508	0.295985	0.381994
gene284	362.105	-0.385616	0.105015	-3.672	0.000240664	0.000623218
gene285	1428.15	-0.400578	0.0957108	-4.1853	2.84794e-05	8.66647e-05
gene286	31.5885	-0.446518	0.201033	-2.22111	0.0263433	0.0464882
gene287	296.368	1.36248	0.0915345	14.8849	4.13252e-50	1.9614e-48
gene288	315.254	-0.0887501	0.111112	-0.798747	0.424437	0.514176
gene289	127.35	-0.277378	0.11886	-2.33365	0.0196142	0.0356826
gene290	283.012	-0.542634	0.100609	-5.3935	6.90971e-08	2.93755e-07
gene291	127.225	0.138191	0.153387	0.900928	0.367627	0.457686
gene292	190.13	0.534145	0.148176	3.6048	0.000312394	0.000797281
gene293	109.64	-0.258312	0.136261	-1.89571	0.0579982	0.0940032
gene294	147.009	1.06057	0.139135	7.6226	2.48625e-14	1.94736e-13
gene295	0.232254	0.000909807	0.465429	0.00195477	0.99844	0.99844
gene296	1.52075	-0.996592	0.583499	-1.70796	0.0876441	0.134902
gene297	314.235	-0.284855	0.0991378	-2.87332	0.00406183	0.00846991
gene298	3.77692	-0.471786	0.472918	-0.997606	0.31847	0.407376
gene299	192.817	-0.413961	0.0988624	-4.18725	2.82361e-05	8.60888e-05
gene300	58.5893	-0.386149	0.161701	-2.38804	0.0169385	0.0312619
gene301	562.096	0.129044	0.0979963	1.31683	0.187896	0.261492
gene302	463.924	0.459552	0.0881539	5.21307	1.85741e-07	7.55315e-07
gene303	794.31	0.390364	0.0753233	5.18252	2.18911e-07	8.77853e-07
gene304	807.042	-0.162625	0.107192	-1.51714	0.129231	0.189642
gene305	37.8945	0.0092636	0.202252	0.0458022	0.963468	0.972953
gene306	4.6125	-0.299941	0.449936	-0.66663	0.505009	0.590632
gene307	4.07006	0.106383	0.455961	0.233317	0.815516	0.859006
gene308	117.131	-0.0789225	0.125089	-0.630931	0.528086	0.609179
gene309	13.5287	-0.493954	0.294242	-1.67873	0.0932042	0.14229
gene310	182.441	0.162886	0.0985015	1.65364	0.0982016	0.148776
gene311	636.121	-0.821918	0.0952976	-8.62475	6.42349e-18	6.50532e-17
gene312	6.91415	-0.556798	0.423761	-1.31394	0.188865	0.262611
gene313	549.167	1.43928	0.0797011	18.0584	6.77148e-73	5.25203e-71
gene314	876.343	0.0406504	0.145518	0.27935	0.779976	0.82954
gene315	640.194	0.0880649	0.135253	0.651111	0.514975	0.598327
gene316	4.92048	-0.0941161	0.434394	-0.216661	0.828473	0.867768
gene317	0.466035	-0.658187	0.576231	-1.14223	0.253359	0.335282
gene318	182.483	-0.655424	0.138508	-4.73203	2.22285e-06	7.77024e-06
gene319	30.0135	-0.655105	0.211857	-3.0922	0.00198676	0.00438134
gene320	12.0255	-0.74208	0.340052	-2.18226	0.0290906	0.0509417
gene321	7.50453	0.259167	0.373202	0.694442	0.487405	0.572571
gene322	131.482	0.445734	0.11684	3.81492	0.000136225	0.000366805
gene323	54.2522	1.21589	0.173018	7.02756	2.1018e-12	1.42815e-11
gene324	331.078	0.955543	0.0971463	9.83612	7.8687e-23	1.12737e-21
gene325	296.169	0.370739	0.0907614	4.08477	4.41203e-05	0.000130151
gene326	808.07	0.43969	0.162197	2.71084	0.00671132	0.013448
gene327	3414.36	0.0596499	0.0754231	0.790871	0.429019	0.518546
gene328	130.99	-0.479352	0.108496	-4.41813	9.95563e-06	3.25374e-05
gene329	228.47	1.37228	0.119358	11.4972	1.36213e-30	3.11625e-29
gene330	3657.03	-0.674544	0.0793019	-8.50602	1.80001e-17	1.75584e-16
gene331	503.831	-1.07498	0.134741	-7.97814	1.48561e-15	1.26996e-14
gene332	336.845	-0.28182	0.111282	-2.53248	0.0113259	0.0216445
gene333	157.105	0.567482	0.113379	5.00519	5.58063e-07	2.13298e-06
gene334	429.803	0.464279	0.126244	3.67763	0.000235407	0.000611098
gene335	210.506	-0.0660473	0.107147	-0.616416	0.53762	0.617418
gene336	70.8594	-0.139175	0.156887	-0.8871	0.375025	0.465306
gene337	580.197	-0.662545	0.129506	-5.11594	3.12183e-07	1.23016e-06
gene338	214.22	0.155756	0.103698	1.50202	0.133093	0.194652
gene339	226.026	-0.488106	0.114367	-4.26788	1.97337e-05	6.14024e-05
gene340	150.854	-0.0207271	0.144538	-0.143402	0.885973	0.915332
gene341	1671.18	-0.395263	0.0606395	-6.51825	7.11338e-11	4.20456e-10
gene342	1251.34	-0.43066	0.110628	-3.89286	9.90689e-05	0.000274424
gene343	23.2741	-0.794878	0.223153	-3.56204	0.00036799	0.000930954
gene344	75.3716	-0.428338	0.141442	-3.02835	0.00245891	0.00535938
gene345	420.704	-0.35487	0.0843155	-4.20884	2.56688e-05	7.88665e-05
gene346	149.834	-0.380998	0.175772	-2.16756	0.0301919	0.0527529
gene347	521.623	-0.28071	0.1206	-2.3276	0.0199332	0.036167
gene348	50.4401	0.144824	0.172021	0.841895	0.399847	0.490932
gene349	3658.15	0.396979	0.0952145	4.16931	3.05518e-05	9.26164e-05
gene350	150.93	0.0261744	0.121219	0.215927	0.829045	0.868081
gene351	70.5384	-0.850023	0.175473	-4.84418	1.27133e-06	4.64693e-06
gene352	383.448	-0.61014	0.161865	-3.76943	0.00016362	0.000436138
gene353	90.9087	-0.896227	0.189152	-4.73812	2.15711e-06	7.56297e-06
gene354	479.735	-0.416926	0.117928	-3.53545	0.000407089	0.00102335
gene355	1917.25	-0.253273	0.065132	-3.88861	0.000100819	0.000278545
gene356	102.662	-0.00252007	0.161208	-0.0156325	0.987528	0.990955
gene357	876.719	-0.096842	0.0907702	-1.06689	0.28602	0.371546
gene358	24.0865	-0.686834	0.230139	-2.98443	0.00284107	0.00611273
gene359	2942.47	0.0114693	0.122379	0.0937199	0.925332	0.945855
gene360	109.603	-0.327507	0.144657	-2.26403	0.0235723	0.0420414
gene361	966.196	-0.659331	0.0932384	-7.07146	1.53317e-12	1.0622e-11
gene362	715.662	-0.593976	0.0762714	-7.78766	6.82612e-15	5.62359e-14
gene363	63.8379	1.03086	0.190843	5.40164	6.60337e-08	2.81862e-07
gene364	269.657	-0.118193	0.0945756	-1.24972	0.211403	0.288836
gene365	944.372	0.188477	0.105593	1.78494	0.0742707	0.11669
gene366	692.47	-0.0665366	0.119813	-0.555336	0.578665	0.656907
gene367	130.17	0.0945701	0.117148	0.807273	0.419509	0.509564
gene368	656.255	-0.0369612	0.0684569	-0.539919	0.589253	0.66542
gene369	285.692	-0.385282	0.0978161	-3.93884	8.18759e-05	0.000231025
gene370	1961.43	-0.433274	0.0673549	-6.43271	1.25353e-10	7.2214e-10
gene371	224.733	-0.258558	0.0903403	-2.86204	0.00420923	0.00874859
gene372	33.5212	0.436849	0.216027	2.0222	0.0431559	0.0724965
gene373	179.161	-0.340546	0.0967293	-3.52061	0.000430555	0.00107808
gene374	110.832	-0.276617	0.160232	-1.72636	0.0842831	0.130297
gene375	358.325	2.1004	0.173774	12.087	1.23742e-33	3.2254e-32
gene376	177.854	2.83758	0.144882	19.5855	2.05713e-85	2.04427e-83
gene377	79.0191	1.10187	0.150429	7.32484	2.39184e-13	1.74852e-12
gene378	107.153	0.72632	0.118346	6.13728	8.39439e-10	4.39049e-09
gene379	353.705	0.0321803	0.0934081	0.344513	0.730461	0.787881
gene380	10.2571	0.693056	0.356839	1.94221	0.0521119	0.0854646
gene381	96.6086	0.662534	0.119611	5.53909	3.04045e-08	1.35795e-07
gene382	2.75029	0.243971	0.518856	0.470209	0.638206	0.70542
gene383	215.385	0.535909	0.0883944	6.06271	1.33849e-09	6.84308e-09
gene384	948.725	0.180513	0.0957545	1.88517	0.0594071	0.0959931
gene385	274.193	0.0833413	0.147543	0.564861	0.572168	0.650749
gene386	8593.12	-1.80545	0.124065	-14.5525	5.6306e-48	2.52187e-46
gene387	554.975	-0.221461	0.0935446	-2.36744	0.0179117	0.0328674
gene388	297.016	-0.334387	0.106037	-3.1535	0.00161322	0.00361781
gene389	0.0907311	-0.225369	0.343619	-0.655869	0.511909	0.595853
gene390	15.6802	-0.117355	0.268298	-0.437407	0.661816	0.726969
gene391	1137.25	0.300642	0.0811816	3.70332	0.000212792	0.000556937
gene392	341.497	-0.52466	0.0937193	-5.5982	2.16583e-08	9.82503e-08
gene393	227.032	-0.136409	0.0961907	-1.41811	0.156159	0.222784
gene394	918.761	-0.258424	0.0767579	-3.36674	0.000760613	0.00183239
gene395	1364.45	0.170375	0.0730009	2.33387	0.0196026	0.0356819
gene396	469.137	-0.270169	0.0934221	-2.89192	0.00382895	0.00803169
gene397	184.31	-0.438384	0.149212	-2.93799	0.00330348	0.00700804
gene398	177.985	-0.319952	0.133259	-2.40098	0.0163511	0.0302481
gene399	136.013	0.2656	0.104803	2.53427	0.0112683	0.0215733
gene400	171.819	-0.072734	0.114853	-0.633276	0.526553	0.608224
gene401	399.556	-0.363295	0.0975991	-3.72232	0.000197399	0.000520075
gene402	4.8388	0.0389888	0.482189	0.0808579	0.935555	0.953852
gene403	11.7252	0.22373	0.305126	0.733239	0.463413	0.551305
gene404	0.608772	0.0283032	0.592116	0.0478002	0.961875	0.972271
gene405	27.3142	0.230977	0.226629	1.01919	0.308115	0.396361
gene406	5.61045	0.231051	0.414494	0.557428	0.577235	0.655603
gene407	12.0905	-0.0843815	0.304943	-0.276713	0.782001	0.8311
gene408	5.71736	-0.419043	0.401924	-1.04259	0.297138	0.38324
gene409	30.9538	0.890966	0.254512	3.50068	0.00046408	0.00115205
gene410	102.316	0.94463	0.17112	5.52027	3.38483e-08	1.50753e-07
gene411	26.6192	0.851162	0.217301	3.91697	8.96672e-05	0.000250784
gene412	73.2366	2.30099	0.211099	10.9001	1.15164e-27	2.26063e-26
gene413	125.264	2.45109	0.16504	14.8515	6.80215e-50	3.1349e-48
gene414	10.5994	1.76288	0.361081	4.88224	1.04887e-06	3.87389e-06
gene415	31.2643	0.6127	0.211705	2.89413	0.00380215	0.00798603
gene416	110.901	0.405649	0.150655	2.69256	0.00709048	0.01411
gene417	219.137	0.452223	0.107804	4.19486	2.73039e-05	8.34066e-05
gene418	15.4929	-0.0614697	0.270948	-0.226869	0.820525	0.862569
gene419	15.2707	-0.285569	0.271854	-1.05045	0.293511	0.379109
gene420	14.6608	-0.368341	0.288105	-1.2785	0.201074	0.277125
gene421	8.46044	0.21533	0.344641	0.624794	0.532106	0.612413
gene422	23.9616	0.741718	0.231432	3.2049	0.0013511	0.00307332
gene423	2.03175	0.354308	0.5744	0.61683	0.537347	0.617418
gene424	0.617326	-0.562831	0.592191	-0.950423	0.341898	0.431271
gene425	24.6853	0.623516	0.22809	2.73364	0.00626377	0.0125988
gene426	62.703	1.08759	0.171907	6.32666	2.50532e-10	1.40016e-09
gene427	2.38076	-0.475763	0.543352	-0.875608	0.381243	0.471549
gene428	7.21761	0.230015	0.440826	0.521782	0.601822	0.675536
gene429	11.4535	0.0409951	0.318106	0.128873	0.897458	0.923584
gene430	68.0831	-0.995033	0.181497	-5.48237	4.19657e-08	1.84835e-07
gene431	39.837	0.201544	0.185026	1.08927	0.276034	0.36034
gene432	23.3775	-0.45434	0.22268	-2.04032	0.0413182	0.069704
gene433	25.0812	0.115703	0.212265	0.545084	0.585695	0.662417
gene434	25.5305	0.386948	0.225489	1.71604	0.086155	0.132803
gene435	14.844	0.0163459	0.269328	0.0606915	0.951605	0.966324
gene436	28.958	0.560083	0.216959	2.58152	0.00983677	0.0190389
gene437	18.5634	0.335023	0.263497	1.27145	0.20357	0.279875
gene438	13.5597	0.487843	0.287077	1.69934	0.0892542	0.137049
gene439	15.4095	0.00682707	0.27083	0.025208	0.979889	0.986327
gene440	269.07	0.441125	0.160435	2.74955	0.00596772	0.0120338
gene441	109.184	-0.849573	0.163291	-5.2028	1.96308e-07	7.94225e-07
gene442	78.6466	-0.0572164	0.134391	-0.425746	0.670293	0.734504
gene443	293.822	0.175368	0.10588	1.65628	0.0976649	0.148119
gene444	76.8299	-0.286259	0.135815	-2.10771	0.035056	0.0602259
gene445	144.795	-0.0832511	0.105593	-0.788415	0.430454	0.519682
gene446	176.549	-0.290227	0.134943	-2.15074	0.0314971	0.0547626
gene447	151.719	-0.652646	0.163574	-3.98991	6.60995e-05	0.000189366
gene448	1865.87	0.331495	0.0741397	4.47122	7.77728e-06	2.56554e-05
gene449	1814.37	-0.0554906	0.113985	-0.486822	0.626385	0.696543
gene450	42.8949	-0.664861	0.178442	-3.72592	0.000194606	0.000514419
gene451	576.084	-1.10427	0.0791889	-13.9447	3.38709e-44	1.2977e-42
gene452	2380.59	-0.632463	0.0576712	-10.9667	5.52478e-28	1.12621e-26
gene453	262.092	-0.61297	0.116421	-5.26513	1.40089e-07	5.76304e-07
gene454	218.67	-0.839663	0.109722	-7.65261	1.96942e-14	1.56961e-13
gene455	100.092	-0.187652	0.119987	-1.56393	0.117834	0.174773
gene456	170.098	0.0940195	0.0992275	0.947515	0.343376	0.432965
gene457	195.102	0.188089	0.0972128	1.93481	0.0530132	0.0868084
gene458	425.794	-0.792225	0.134368	-5.89594	3.72555e-09	1.82266e-08
gene459	232.731	-0.0758865	0.0918348	-0.826336	0.408613	0.499381
gene460	70.7091	0.919297	0.147177	6.24619	4.20581e-10	2.28623e-09
gene461	112.535	-1.17993	0.126228	-9.34766	8.96064e-21	1.14448e-19
gene462	1463.04	0.231682	0.118725	1.95141	0.0510087	0.0838283
gene463	142.979	0.129075	0.106895	1.2075	0.227241	0.306848
gene464	519.037	-0.17965	0.0962543	-1.86641	0.0619842	0.0995504
gene465	284.627	-1.0865	0.126779	-8.57004	1.0345e-17	1.03777e-16
gene466	147.932	-0.653111	0.134857	-4.84298	1.27903e-06	4.66971e-06
gene467	402.254	-0.417127	0.0873379	-4.77602	1.78802e-06	6.34587e-06
gene468	297.761	-0.356287	0.103468	-3.44344	0.000574356	0.00140713
gene469	54.1335	-0.395038	0.206865	-1.90964	0.05618	0.0914759
gene470	104.869	0.422851	0.14616	2.89308	0.00381484	0.00800739
gene471	116.847	-0.455562	0.129086	-3.52914	0.000416913	0.00104557
gene472	298.943	-0.660643	0.114808	-5.75435	8.69762e-09	4.08544e-08
gene473	228.543	-0.32241	0.0940438	-3.42829	0.00060739	0.00148008
gene474	7527.18	-0.515093	0.134222	-3.83762	0.000124233	0.000336796
gene475	11922.4	0.0312189	0.109585	0.284884	0.775733	0.825902
gene476	0.21983	0.567978	0.459717	1.2355	0.216646	0.294795
gene477	915.37	-0.508571	0.0793339	-6.41052	1.45025e-10	8.30954e-10
gene478	604.662	-0.052497	0.0699845	-0.750124	0.45318	0.541162
gene479	40.8791	-0.446582	0.183234	-2.43722	0.0148007	0.0277349
gene480	737.779	-0.154581	0.11306	-1.36724	0.171549	0.241469
gene481	3193.11	-0.556375	0.0565646	-9.8361	7.87034e-23	1.12737e-21
gene482	202.318	-0.473226	0.100097	-4.72765	2.27129e-06	7.91094e-06
gene483	69.1446	-0.170673	0.151168	-1.12902	0.258888	0.340656
gene484	35.555	-0.559446	0.191631	-2.91939	0.00350719	0.00742533
gene485	39.4681	0.185237	0.173996	1.06461	0.287053	0.372583
gene486	101.694	0.0806685	0.123862	0.651279	0.514866	0.598327
gene487	437.117	-0.0222183	0.0893925	-0.248547	0.803711	0.849103
gene488	45.4948	0.266004	0.175112	1.51905	0.128751	0.189024
gene489	673.921	-0.0929838	0.0951868	-0.976856	0.32864	0.417363
gene490	474.9	0.0137549	0.104356	0.131808	0.895136	0.923
gene491	1014.26	0.41595	0.0954983	4.35558	1.32718e-05	4.26736e-05
gene492	142.372	-0.227556	0.149717	-1.51991	0.128533	0.188793
gene493	351.465	-0.297399	0.096687	-3.0759	0.00209871	0.0046131
gene494	1.0097	-0.440308	0.595885	-0.738915	0.459958	0.548021
gene495	24.2112	1.50783	0.235887	6.39216	1.63555e-10	9.32085e-10
gene496	92.5601	0.380279	0.141225	2.69271	0.00708741	0.01411
gene497	10.8998	0.10124	0.349095	0.290006	0.771812	0.8234
gene498	2619.45	-0.110007	0.122178	-0.900383	0.367917	0.457737
gene499	565.975	-0.352254	0.0735991	-4.78611	1.70041e-06	6.04845e-06
gene500	1274.84	0.27242	0.102759	2.65105	0.00802411	0.0158096
gene501	130.842	-0.30315	0.116933	-2.59253	0.00952742	0.0184852
gene502	27.5076	0.60818	0.226062	2.69032	0.00713829	0.0141916
gene503	2124.92	-0.843487	0.097103	-8.68652	3.73713e-18	3.87103e-17
gene504	24.1878	-0.374372	0.253983	-1.47401	0.14048	0.202965
gene505	119.661	0.129094	0.111264	1.16024	0.245949	0.32752
gene506	1167.19	-0.182537	0.153707	-1.18757	0.235003	0.315055
gene507	73.5467	-0.180019	0.148079	-1.2157	0.2241	0.30325
gene508	43.1908	-0.330346	0.187889	-1.7582	0.0787138	0.123063
gene509	340.206	-0.256555	0.105946	-2.42157	0.0154534	0.0288147
gene510	83.4842	0.131701	0.130617	1.0083	0.313311	0.401907
gene511	74.1815	-0.230514	0.145248	-1.58704	0.112504	0.167728
gene512	833.532	0.546466	0.0742862	7.35623	1.89174e-13	1.38932e-12
gene513	361.758	-0.168642	0.0812921	-2.07452	0.0380313	0.0647081
gene514	161.97	-0.184488	0.116949	-1.57751	0.114678	0.170568
gene515	443.717	0.548561	0.16521	3.32038	0.000898952	0.00213333
gene516	34.7218	0.693871	0.193886	3.57876	0.000345222	0.000876843
gene517	145.624	-0.17879	0.112768	-1.58547	0.112859	0.168178
gene518	207.302	-1.02482	0.147303	-6.95725	3.46974e-12	2.3229e-11
gene519	13.4497	-1.01404	0.302064	-3.35704	0.000787823	0.0018865
gene520	2227.57	-1.14743	0.109046	-10.5224	6.81091e-26	1.22366e-24
gene521	1568.75	-0.882753	0.0910321	-9.69716	3.10008e-22	4.32379e-21
gene522	376.466	-0.858728	0.101294	-8.47762	2.29842e-17	2.21484e-16
gene523	1240.8	-0.726253	0.0771354	-9.41531	4.71707e-21	6.09767e-20
gene524	1974.79	-0.671004	0.0879949	-7.62549	2.43111e-14	1.9106e-13
gene525	1124.19	-0.602642	0.0998565	-6.03508	1.58883e-09	8.04534e-09
gene526	1063.16	-0.579468	0.0697806	-8.30414	1.00549e-16	9.18805e-16
gene527	762.726	-0.615359	0.0687776	-8.94708	3.64998e-19	4.04422e-18
gene528	351.791	-0.534908	0.0803642	-6.65605	2.81277e-11	1.75042e-10
gene529	284.165	-0.445058	0.0828354	-5.3728	7.75218e-08	3.26084e-07
gene530	1614.44	-0.316563	0.0643396	-4.92019	8.64601e-07	3.23844e-06
gene531	1137.9	-0.251543	0.0652943	-3.85244	0.000116945	0.000319764
gene532	1019.65	-0.503369	0.0771708	-6.52279	6.9011e-11	4.1101e-10
gene533	797.32	-0.549413	0.0789073	-6.96276	3.33679e-12	2.24334e-11
gene534	1822.74	-0.412488	0.0554815	-7.4347	1.04804e-13	7.82338e-13
gene535	2157.31	-0.542693	0.0646565	-8.39348	4.71977e-17	4.4405e-16
gene536	285.415	0.0439847	0.082175	0.535257	0.592472	0.667397
gene537	735.322	-0.22347	0.0863516	-2.58791	0.00965599	0.0187118
gene538	2678.52	-0.0725892	0.0885511	-0.819743	0.412363	0.502611
gene539	221.075	0.307466	0.116436	2.64065	0.00827463	0.016283
gene540	68.3989	-0.149964	0.142651	-1.05126	0.293138	0.378781
gene541	34.8873	-0.902996	0.206348	-4.37609	1.20826e-05	3.90473e-05
gene542	265.033	0.245187	0.143609	1.70732	0.0877618	0.135018
gene543	538.743	-0.734931	0.141853	-5.18094	2.20773e-07	8.84205e-07
gene544	228.86	-0.392399	0.135801	-2.88951	0.00385841	0.00807752
gene545	480.837	0.299687	0.112121	2.67289	0.00752012	0.0148719
gene546	591.876	0.51637	0.124414	4.1504	3.31888e-05	9.99436e-05
gene547	1264.9	-0.433662	0.0644419	-6.72951	1.7024e-11	1.08057e-10
gene548	198.654	-0.720165	0.109317	-6.58783	4.46307e-11	2.72934e-10
gene549	281.086	-1.01861	0.113122	-9.00455	2.16547e-19	2.47705e-18
gene550	642.738	-0.571151	0.0971747	-5.87757	4.16337e-09	2.0306e-08
gene551	82.3599	-1.04511	0.199109	-5.24891	1.52999e-07	6.26174e-07
gene552	238.735	-1.51773	0.19756	-7.68237	1.56177e-14	1.25415e-13
gene553	172.396	0.33722	0.106307	3.17212	0.0015133	0.00340814
gene554	178.558	-0.401602	0.168814	-2.37897	0.0173613	0.0319311
gene555	1656.94	-0.308635	0.0496123	-6.22093	4.94218e-10	2.67281e-09
gene556	2751.92	0.0764098	0.0951146	0.803345	0.421775	0.511926
gene557	210.554	-1.29662	0.101856	-12.73	4.03021e-37	1.18667e-35
gene558	15.1123	-0.661259	0.328106	-2.01538	0.0438647	0.0736093
gene559	1987.38	0.164788	0.0708797	2.3249	0.0200772	0.0363793
gene560	294.334	0.585901	0.0948672	6.17601	6.57413e-10	3.49594e-09
gene561	49.4165	0.445679	0.178862	2.49175	0.0127116	0.0241187
gene562	79.4411	-0.174091	0.174651	-0.996791	0.318866	0.407717
gene563	146.32	0.0346674	0.119477	0.29016	0.771694	0.8234
gene564	1014.9	0.271072	0.0708045	3.82845	0.00012895	0.000348628
gene565	469.751	-0.0771532	0.111579	-0.69147	0.48927	0.574549
gene566	448.998	-0.0533371	0.110143	-0.484251	0.628207	0.697521
gene567	1725.91	0.0352791	0.0753452	0.468232	0.639618	0.706491
gene568	779.644	-1.04508	0.173639	-6.01868	1.75842e-09	8.84776e-09
gene569	886.998	0.134936	0.0746377	1.80788	0.0706258	0.111848
gene570	62.0463	0.369544	0.159233	2.32077	0.0202992	0.0367605
gene571	48.7506	-0.690689	0.167764	-4.11702	3.83803e-05	0.000114065
gene572	232.544	-0.374193	0.093982	-3.98154	6.84695e-05	0.000195276
gene573	1560.42	-0.411252	0.0515367	-7.9798	1.46573e-15	1.25634e-14
gene574	294.242	-0.679637	0.109599	-6.20113	5.606e-10	3.00625e-09
gene575	406.407	0.0728943	0.0959663	0.759582	0.447505	0.535389
gene576	40.6004	0.0660967	0.190801	0.346417	0.729029	0.787203
gene577	12.0401	-0.00725667	0.29568	-0.0245423	0.98042	0.986327
gene578	874.163	0.611458	0.0603804	10.1268	4.20319e-24	6.52007e-23
gene579	2448.32	-0.526811	0.1108	-4.75461	1.98831e-06	6.98653e-06
gene580	362.488	-0.559912	0.112425	-4.98032	6.34794e-07	2.41465e-06
gene581	515.246	-0.566913	0.118923	-4.76704	1.86956e-06	6.59844e-06
gene582	387.638	-1.06816	0.130394	-8.19183	2.57294e-16	2.29186e-15
gene583	163.185	-0.64376	0.118587	-5.42858	5.68056e-08	2.44772e-07
gene584	29.2309	0.190094	0.225436	0.843228	0.399101	0.490205
gene585	116.781	-0.341985	0.194284	-1.76024	0.0783679	0.122582
gene586	121.115	1.33518	0.141518	9.43474	3.91967e-21	5.08757e-20
gene587	578.683	1.26384	0.162804	7.76295	8.29794e-15	6.80089e-14
gene588	222.709	0.199056	0.118037	1.68638	0.0917228	0.140636
gene589	329.916	-0.263886	0.0934045	-2.8252	0.00472514	0.00973183
gene590	1414.46	0.602765	0.114373	5.27019	1.36282e-07	5.61368e-07
gene591	5.07998	0.612065	0.437555	1.39883	0.161864	0.229789
gene592	55.5105	0.663672	0.152919	4.34003	1.42461e-05	4.55041e-05
gene593	25.7434	0.0852612	0.223769	0.381024	0.703186	0.762924
gene594	144.724	-0.0864968	0.113009	-0.7654	0.444033	0.531953
gene595	179.745	0.496417	0.109714	4.52464	6.04973e-06	2.01869e-05
gene596	150.926	-0.227855	0.11497	-1.98186	0.0474951	0.0789104
gene597	134.471	-0.71901	0.128123	-5.61188	2.00143e-08	9.10522e-08
gene598	248.874	-0.459761	0.187378	-2.45366	0.0141411	0.0265956
gene599	242.702	-0.596361	0.114352	-5.21513	1.83687e-07	7.4792e-07
gene600	23.8034	-0.022915	0.22156	-0.103426	0.917625	0.940093
gene601	169.185	-0.187783	0.103678	-1.81122	0.0701075	0.111249
gene602	445.611	-0.15557	0.077974	-1.99516	0.0460258	0.0767499
gene603	555.316	-0.224605	0.0655456	-3.42669	0.000610976	0.00148654
gene604	434.944	-0.463798	0.0778464	-5.95787	2.55554e-09	1.25994e-08
gene605	222.143	-0.275788	0.0979147	-2.81661	0.00485334	0.00997649
gene606	204.02	-0.216941	0.101324	-2.14106	0.0322696	0.0559832
gene607	715.946	-0.0601787	0.141615	-0.424947	0.670875	0.73464
gene608	96.5228	0.38605	0.178971	2.15706	0.0310012	0.0540481
gene609	2.54222	0.72069	0.552062	1.30545	0.191739	0.266141
gene610	170.809	-0.430112	0.130984	-3.2837	0.00102453	0.0023956
gene611	851.959	-0.385517	0.082976	-4.64613	3.38227e-06	1.15528e-05
gene612	46.4307	-0.722811	0.18749	-3.85519	0.000115641	0.000316469
gene613	709.437	-0.385778	0.071614	-5.38691	7.16787e-08	3.03513e-07
gene614	849.122	-0.945213	0.0837921	-11.2804	1.63907e-29	3.54575e-28
gene615	29.6722	1.05108	0.214364	4.90325	9.42648e-07	3.50599e-06
gene616	125.124	-0.31504	0.166365	-1.89367	0.0582693	0.0943464
gene617	416.487	0.0664751	0.0881205	0.754366	0.45063	0.53852
gene618	203.159	0.530678	0.123284	4.30451	1.67356e-05	5.26401e-05
gene619	171.076	0.693643	0.107001	6.48257	9.01735e-11	5.2615e-10
gene620	2581.46	0.251303	0.0983183	2.55602	0.0105878	0.0204057
gene621	102.895	-0.144234	0.121387	-1.18821	0.234749	0.314978
gene622	539.735	0.0913782	0.118486	0.771218	0.440578	0.529293
gene623	71.3443	-0.549577	0.154763	-3.55108	0.000383654	0.000968268
gene624	0.575253	-0.269876	0.568507	-0.474709	0.634994	0.702848
gene625	15.1745	0.806338	0.300431	2.68394	0.00727609	0.0144342
gene626	17.7836	-0.034884	0.251975	-0.138442	0.889891	0.918221
gene627	409.842	-0.328533	0.104284	-3.15038	0.0016306	0.0036542
gene628	153.913	0.730149	0.113677	6.423	1.33612e-10	7.68327e-10
gene629	53.8202	0.876603	0.170425	5.14364	2.69472e-07	1.07115e-06
gene630	314.494	1.21893	0.111203	10.9613	5.86535e-28	1.18049e-26
gene631	0.73085	-0.544929	0.596162	-0.914062	0.360684	0.449971
gene632	4.91864	-0.00239667	0.429571	-0.00557921	0.995548	0.996802
gene633	468.572	0.397803	0.109265	3.64073	0.000271868	0.000698902
gene634	30.1994	0.664022	0.203566	3.26196	0.00110646	0.00257392
gene635	59.4353	0.16831	0.167563	1.00446	0.315159	0.403952
gene636	62.335	-0.24929	0.154565	-1.61285	0.106776	0.160391
gene637	661.832	-0.893202	0.117845	-7.57946	3.4699e-14	2.67174e-13
gene638	481.294	-0.548163	0.084636	-6.47671	9.37451e-11	5.45988e-10
gene639	202.716	-0.273069	0.135823	-2.01047	0.0443819	0.0743987
gene640	743.419	-0.0893026	0.120063	-0.743798	0.456999	0.545107
gene641	1133.17	0.219105	0.148643	1.47404	0.140471	0.202965
gene642	113.062	-0.249714	0.128384	-1.94506	0.0517682	0.0849886
gene643	187.208	0.519452	0.111571	4.65579	3.22734e-06	1.10473e-05
gene644	313.559	-1.07361	0.119812	-8.96079	3.22365e-19	3.62233e-18
gene645	236.725	0.044042	0.0939978	0.468543	0.639396	0.706491
gene646	105.249	0.503969	0.124691	4.04174	5.30554e-05	0.000154644
gene647	891.032	0.237382	0.0677591	3.50332	0.000459506	0.00114248
gene648	218.987	1.49729	0.102982	14.5393	6.82497e-48	2.97307e-46
gene649	0	NA	NA	NA	NA	NA
gene650	0.625254	-0.583108	0.594976	-0.980053	0.32706	0.41602
gene651	64.1543	-0.0687308	0.1447	-0.47499	0.634794	0.702848
gene652	3.47606	-0.798964	0.488004	-1.63721	0.101587	0.153612
gene653	22.182	1.52694	0.248464	6.1455	7.97113e-10	4.18978e-09
gene654	50.2773	0.0853557	0.196851	0.433605	0.664575	0.728992
gene655	61.1078	0.537016	0.169015	3.17732	0.00148644	0.0033561
gene656	98.5278	0.672175	0.119616	5.61944	1.91578e-08	8.74056e-08
gene657	468.101	-0.0538464	0.109927	-0.48984	0.624247	0.695309
gene658	171.955	0.962202	0.125458	7.66953	1.7263e-14	1.3793e-13
gene659	154.628	0.475991	0.169708	2.80477	0.00503526	0.0103038
gene660	178.034	0.217149	0.115414	1.88148	0.0599062	0.0966523
gene661	3.06342	0.976658	0.511652	1.90883	0.0562839	0.0915982
gene662	71.2285	0.735025	0.141042	5.21141	1.87412e-07	7.61137e-07
gene663	1493.25	0.370505	0.0881853	4.20144	2.65221e-05	8.13311e-05
gene664	1545.87	-0.0707785	0.10745	-0.65871	0.510082	0.594379
gene665	816.158	-0.229334	0.111618	-2.05464	0.039914	0.0675501
gene666	298.177	0.355349	0.0846175	4.19948	2.67533e-05	8.1882e-05
gene667	117.496	-0.217012	0.141303	-1.5358	0.124588	0.183422
gene668	139.953	0.970769	0.117118	8.28884	1.14361e-16	1.03905e-15
gene669	13.4193	1.2678	0.306144	4.1412	3.455e-05	0.000103846
gene670	43.6068	1.112	0.202009	5.5047	3.69806e-08	1.63558e-07
gene671	20.4442	0.0681807	0.25407	0.268354	0.788427	0.836011
gene672	46.3494	0.499923	0.169795	2.94427	0.00323714	0.00687649
gene673	60.315	0.502338	0.172407	2.91367	0.00357203	0.00755257
gene674	51.4275	-0.0606332	0.176124	-0.344264	0.730648	0.787881
gene675	19.1876	-0.310006	0.252386	-1.2283	0.219333	0.297559
gene676	9.26116	0.750065	0.331259	2.26428	0.0235567	0.0420371
gene677	195.758	-0.0549932	0.13912	-0.395294	0.692626	0.753782
gene678	829.74	0.212204	0.0770662	2.75353	0.0058956	0.0119099
gene679	5.06692	0.442863	0.451014	0.981927	0.326136	0.415177
gene680	492.761	0.42335	0.0862101	4.91068	9.07612e-07	3.38575e-06
gene681	2148.13	0.710797	0.0921272	7.71539	1.20614e-14	9.73485e-14
gene682	111.471	0.496967	0.177698	2.7967	0.00516274	0.0105579
gene683	18.9349	-0.232226	0.246681	-0.941402	0.346499	0.436383
gene684	8.13137	-0.444161	0.342088	-1.29838	0.194155	0.269025
gene685	4.25678	0.96825	0.479293	2.02016	0.0433666	0.0728119
gene686	1142.36	0.335894	0.17084	1.96613	0.0492839	0.0814145
gene687	124.481	0.193697	0.15795	1.22632	0.220078	0.298316
gene688	23.6308	-0.113277	0.235063	-0.4819	0.629877	0.698399
gene689	43.3494	-0.402816	0.19586	-2.05665	0.0397198	0.0672572
gene690	2844.71	-0.0701055	0.167887	-0.417576	0.676257	0.739511
gene691	24.5264	-0.239009	0.227084	-1.05251	0.292565	0.378193
gene692	96.6903	-0.467117	0.184526	-2.53145	0.0113592	0.021695
gene693	205.741	-0.629132	0.116862	-5.38355	7.30299e-08	3.08823e-07
gene694	482.576	-0.742685	0.072994	-10.1746	2.57437e-24	4.07288e-23
gene695	328.174	0.905169	0.138518	6.53467	6.37488e-11	3.81773e-10
gene696	175.475	-0.322862	0.109576	-2.94646	0.00321434	0.0068372
gene697	569.948	-0.206135	0.0821055	-2.51061	0.0120524	0.0229226
gene698	714.925	-0.462961	0.118048	-3.9218	8.78906e-05	0.000246249
gene699	227.757	-0.310904	0.13101	-2.37313	0.0176379	0.032421
gene700	39.3775	-0.486507	0.239705	-2.02961	0.0423966	0.0714095
gene701	50.5932	1.11456	0.16495	6.75694	1.40937e-11	9.09083e-11
gene702	110.308	0.00299125	0.129762	0.0230517	0.981609	0.986885
gene703	9.80602	0.153412	0.318737	0.48131	0.630296	0.69862
gene704	4.37321	-0.692975	0.458564	-1.51119	0.130741	0.191722
gene705	107.597	0.416134	0.175407	2.37239	0.0176736	0.032468
gene706	1258.67	-1.00053	0.1352	-7.4004	1.35777e-13	1.00881e-12
gene707	1355.34	-0.954661	0.125975	-7.57816	3.50492e-14	2.69218e-13
gene708	240.928	-0.229551	0.091424	-2.51084	0.0120445	0.0229213
gene709	1158.95	0.372785	0.0973764	3.82829	0.000129036	0.000348628
gene710	32.1132	-1.60014	0.222422	-7.19418	6.2839e-13	4.46045e-12
gene711	215.283	0.215315	0.323476	0.665628	0.505649	0.591163
gene712	350.873	-0.223006	0.0897425	-2.48495	0.012957	0.0245257
gene713	324.635	0.0991638	0.106997	0.926793	0.354034	0.442891
gene714	201.721	0.196662	0.109865	1.79003	0.0734489	0.11557
gene715	46.0275	0.0475443	0.180195	0.26385	0.791896	0.83913
gene716	99.0018	0.280802	0.136145	2.06252	0.039158	0.0663412
gene717	415.805	0.136789	0.0863767	1.58364	0.113277	0.168721
gene718	86.1748	0.548959	0.167164	3.28395	0.00102363	0.00239524
gene719	101.831	0.156156	0.135962	1.14853	0.250752	0.332385
gene720	342.597	-0.0954645	0.0969439	-0.98474	0.324752	0.414078
gene721	697.624	1.01973	0.107742	9.46456	2.9481e-21	3.87395e-20
gene722	0.0838135	0.235516	0.337146	0.698558	0.484828	0.571231
gene723	307.589	-0.323093	0.0819251	-3.94376	8.0213e-05	0.000227139
gene724	221.348	-0.518432	0.108355	-4.78457	1.71351e-06	6.08821e-06
gene725	597.654	-0.187769	0.13442	-1.39688	0.162448	0.230516
gene726	4.81916	-0.235206	0.438579	-0.536292	0.591757	0.667063
gene727	20.7301	0.122416	0.248235	0.493147	0.621908	0.693432
gene728	1114.87	-0.279802	0.108318	-2.58316	0.00979012	0.0189602
gene729	160.797	0.0455421	0.146942	0.309932	0.756613	0.811203
gene730	246.862	-0.319226	0.142305	-2.24325	0.0248805	0.0441517
gene731	1136.69	0.0951792	0.115405	0.82474	0.409519	0.499912
gene732	365.896	-0.162642	0.135326	-1.20186	0.229419	0.30874
gene733	129.397	-0.682855	0.113261	-6.02906	1.64915e-09	8.3243e-09
gene734	1129.61	-0.702862	0.0873351	-8.04787	8.42453e-16	7.29973e-15
gene735	322.342	-0.366983	0.0898778	-4.08314	4.4432e-05	0.000130925
gene736	452.358	0.0102224	0.117818	0.0867643	0.930859	0.950588
gene737	38.8693	0.573725	0.18277	3.13906	0.0016949	0.00378497
gene738	382.048	-0.320261	0.10122	-3.164	0.00155617	0.00349479
gene739	16.6483	-0.649426	0.266237	-2.43928	0.0147166	0.0275936
gene740	0.714768	1.03936	0.594443	1.74846	0.0803851	0.125061
gene741	62.6622	1.35374	0.155213	8.72181	2.73794e-18	2.86403e-17
gene742	234.524	1.50724	0.162796	9.25848	2.07366e-20	2.5559e-19
gene743	21.3654	-1.02604	0.253948	-4.04034	5.33733e-05	0.000155304
gene744	55.5349	-1.39558	0.178133	-7.83452	4.70649e-15	3.91797e-14
gene745	35.4792	-0.993901	0.199727	-4.9763	6.48119e-07	2.46239e-06
gene746	16.0813	-0.604453	0.275822	-2.19146	0.0284185	0.0499287
gene747	19.4	-0.817024	0.262914	-3.10757	0.00188631	0.00418012
gene748	33.9285	-0.153614	0.190733	-0.805388	0.420596	0.510689
gene749	59.0473	-0.100458	0.180229	-0.557391	0.57726	0.655603
gene750	39.6619	0.346534	0.179722	1.92817	0.0538345	0.0881079
gene751	159.056	1.09492	0.11753	9.31611	1.20684e-20	1.51092e-19
gene752	74.6668	1.14062	0.140975	8.09095	5.91999e-16	5.15769e-15
gene753	189.804	0.497542	0.126314	3.93894	8.18429e-05	0.000231025
gene754	114.977	0.564661	0.129059	4.37523	1.21305e-05	3.91625e-05
gene755	17.3227	0.426598	0.265249	1.60829	0.107771	0.161581
gene756	225.692	0.302792	0.0908108	3.33432	0.000855087	0.00203684
gene757	21.9939	0.847194	0.234927	3.6062	0.000310716	0.000793637
gene758	13.6194	1.44578	0.347417	4.16152	3.16134e-05	9.56145e-05
gene759	21.6687	2.19702	0.283751	7.74277	9.72741e-15	7.93158e-14
gene760	0.280122	-0.762783	0.512358	-1.48877	0.136548	0.19873
gene761	44.705	-0.108357	0.185494	-0.584153	0.559118	0.638418
gene762	207.032	-0.310154	0.0941129	-3.29556	0.000982267	0.00231207
gene763	194.999	1.57856	0.159119	9.92062	3.38649e-23	5.03227e-22
gene764	318.647	0.378394	0.136476	2.77261	0.00556082	0.0112777
gene765	0.110392	0.279694	0.355813	0.786071	0.431826	0.520943
gene766	40.3623	0.301272	0.185671	1.62261	0.104673	0.157679
gene767	8.52845	0.550096	0.343839	1.59986	0.109629	0.163979
gene768	65.4174	-0.77888	0.149122	-5.22309	1.75957e-07	7.18286e-07
gene769	121.288	0.466997	0.123001	3.79668	0.000146647	0.00039254
gene770	119.965	0.884956	0.116232	7.6137	2.66353e-14	2.07091e-13
gene771	557.877	-0.602717	0.179291	-3.36167	0.000774724	0.00185794
gene772	10.6873	-0.568001	0.327977	-1.73183	0.0833035	0.129033
gene773	1.86869	0.966139	0.567816	1.7015	0.0888494	0.136559
gene774	6.92011	1.85917	0.435401	4.27002	1.95452e-05	6.09349e-05
gene775	51.3842	-0.0484736	0.168147	-0.288281	0.773132	0.82419
gene776	47.3831	-0.0399763	0.173125	-0.23091	0.817385	0.859981
gene777	4.85135	-0.590645	0.447477	-1.31995	0.186853	0.260496
gene778	2.60007	-1.18862	0.530903	-2.23886	0.025165	0.0446317
gene779	39.3646	1.07791	0.202429	5.32487	1.01028e-07	4.20509e-07
gene780	150.924	1.07217	0.121753	8.80611	1.29558e-18	1.39188e-17
gene781	4.34691	0.215237	0.446363	0.482202	0.629663	0.698399
gene782	23.7538	0.490713	0.233873	2.09821	0.0358869	0.061355
gene783	182.155	-0.116736	0.105645	-1.10499	0.269165	0.351951
gene784	92.2913	-0.477343	0.148727	-3.20953	0.00132952	0.00303291
gene785	166.712	-0.518622	0.106928	-4.85021	1.23332e-06	4.51837e-06
gene786	81.3213	-0.525938	0.131392	-4.00281	6.25933e-05	0.000179807
gene787	721.539	-0.252546	0.117566	-2.14812	0.0317043	0.0550928
gene788	207.663	0.374722	0.100961	3.71154	0.000206003	0.000540949
gene789	1401.83	0.300989	0.118743	2.53479	0.0112514	0.021554
gene790	1620.57	-0.261274	0.0948879	-2.7535	0.00589617	0.0119099
gene791	381.838	-0.189759	0.0887806	-2.13739	0.0325664	0.0564366
gene792	6.94901	0.659663	0.372029	1.77315	0.0762042	0.119433
gene793	35.7441	0.686346	0.20284	3.38369	0.000715194	0.0017282
gene794	20.6213	0.0833464	0.235147	0.354444	0.723006	0.781761
gene795	18.0051	0.800963	0.29318	2.73199	0.0062954	0.0126545
gene796	361.384	2.10139	0.157625	13.3316	1.51693e-40	5.07773e-39
gene797	10092.9	0.719779	0.066891	10.7605	5.28941e-27	9.95285e-26
gene798	498.568	0.176492	0.0931955	1.89378	0.0582545	0.0943464
gene799	1093.16	0.297412	0.098631	3.0154	0.00256641	0.00557838
gene800	268.044	-0.269365	0.0908158	-2.96606	0.00301642	0.00645832
gene801	384.063	-0.309503	0.11078	-2.79385	0.00520851	0.010631
gene802	65.7534	-0.441037	0.142785	-3.08882	0.00200954	0.00442851
gene803	707.516	-0.0324284	0.117457	-0.276087	0.782481	0.8311
gene804	544.837	-1.03264	0.0798232	-12.9366	2.79916e-38	8.81318e-37
gene805	255.885	-0.433624	0.116483	-3.72263	0.000197159	0.000519873
gene806	244.513	-0.352341	0.0960007	-3.67019	0.000242372	0.000627129
gene807	69.9512	-0.510997	0.154523	-3.30693	0.00094323	0.00222678
gene808	293.726	-0.418694	0.0918021	-4.56083	5.09524e-06	1.71097e-05
gene809	591.291	-0.825421	0.0861612	-9.57996	9.70832e-22	1.31372e-20
gene810	184.144	-0.868805	0.114402	-7.59429	3.09479e-14	2.39451e-13
gene811	912.9	-0.60406	0.145445	-4.15318	3.27893e-05	9.88342e-05
gene812	86.3916	-0.345589	0.135913	-2.54273	0.0109991	0.0211215
gene813	312.256	-0.0785996	0.122987	-0.639089	0.522765	0.604742
gene814	107.412	-0.149154	0.11339	-1.3154	0.188375	0.262044
gene815	130.843	-1.14276	0.122999	-9.29083	1.53093e-20	1.9017e-19
gene816	560.38	0.0328104	0.070692	0.464132	0.642553	0.709239
gene817	100.755	0.0628613	0.162961	0.385744	0.699687	0.760425
gene818	152.443	-0.40027	0.171972	-2.32753	0.0199373	0.036167
gene819	94.7787	-0.480617	0.153779	-3.12537	0.00177582	0.00394902
gene820	143.797	-0.14928	0.108349	-1.37778	0.168272	0.237613
gene821	246.242	-0.332492	0.0962038	-3.45612	0.00054802	0.00134468
gene822	283.666	-0.113751	0.0936567	-1.21455	0.224537	0.303713
gene823	216.18	-0.406098	0.103062	-3.94035	8.13641e-05	0.000230194
gene824	216.101	0.479442	0.149963	3.19706	0.00138835	0.00315498
gene825	669.607	-0.0628998	0.0760103	-0.827517	0.407944	0.498755
gene826	97.5091	-0.245886	0.127941	-1.92187	0.0546217	0.0893044
gene827	449.79	-0.0641982	0.0961557	-0.667648	0.504358	0.590434
gene828	62.2108	-0.426795	0.160982	-2.6512	0.00802057	0.0158096
gene829	232.73	-0.893803	0.098629	-9.06228	1.27755e-19	1.48814e-18
gene830	3030.19	-0.319454	0.0685462	-4.66042	3.1556e-06	1.08134e-05
gene831	528.46	0.587897	0.0761892	7.71627	1.19783e-14	9.69234e-14
gene832	238.93	0.344218	0.10009	3.4391	0.00058366	0.00142772
gene833	149.807	1.42526	0.165616	8.60577	7.58089e-18	7.62887e-17
gene834	90.4345	1.52148	0.225383	6.75064	1.47194e-11	9.45607e-11
gene835	32.0371	1.51244	0.218311	6.92791	4.27094e-12	2.8295e-11
gene836	11.4231	0.707885	0.313586	2.25739	0.0239837	0.0427033
gene837	48.7933	1.07762	0.191179	5.6367	1.7334e-08	7.91984e-08
gene838	1.38421	-0.995275	0.58859	-1.69095	0.0908465	0.139359
gene839	0.0865028	-0.217531	0.339987	-0.639823	0.522287	0.604614
gene840	164.086	-0.26773	0.0972378	-2.75336	0.00589876	0.0119099
gene841	2679.94	0.064402	0.0663405	0.97078	0.331658	0.420523
gene842	274.829	-0.603394	0.0872561	-6.91521	4.6717e-12	3.08216e-11
gene843	1602.09	-0.371568	0.0757841	-4.90299	9.43909e-07	3.50658e-06
gene844	234.022	0.000377191	0.109902	0.00343208	0.997262	0.997889
gene845	136.782	0.205575	0.117569	1.74855	0.0803685	0.125061
gene846	0.57584	-1.30925	0.581312	-2.25223	0.0243075	0.0432557
gene847	197.509	0.651393	0.105368	6.18207	6.3267e-10	3.37e-09
gene848	1356.79	1.21983	0.0539092	22.6275	2.3231e-113	3.88813e-111
gene849	60.2514	0.28886	0.167558	1.72394	0.0847178	0.130841
gene850	14.1142	-1.25684	0.305216	-4.11788	3.82379e-05	0.000113748
gene851	574.749	-0.788038	0.116934	-6.73915	1.59318e-11	1.01733e-10
gene852	736.907	-0.618662	0.123906	-4.99298	5.94546e-07	2.26969e-06
gene853	1410.47	-0.437772	0.124919	-3.50445	0.000457546	0.00113939
gene854	587.379	-0.118929	0.11994	-0.99157	0.321407	0.410307
gene855	237.918	-0.419042	0.165777	-2.52774	0.01148	0.0219125
gene856	86.9426	0.198633	0.133544	1.4874	0.136908	0.199071
gene857	2753.7	0.419228	0.0582127	7.20166	5.94853e-13	4.25086e-12
gene858	738.351	-0.319785	0.0626289	-5.10604	3.28985e-07	1.28839e-06
gene859	10.5221	-0.490433	0.334458	-1.46635	0.142552	0.205306
gene860	1767.8	-0.5257	0.0826606	-6.35974	2.02095e-10	1.1415e-09
gene861	3.24501	0.551848	0.489988	1.12625	0.26006	0.342014
gene862	48.0671	0.728273	0.167918	4.33708	1.44387e-05	4.60071e-05
gene863	22.4905	-0.0509762	0.255884	-0.199216	0.842093	0.880295
gene864	1710.23	0.180825	0.0859074	2.10488	0.0353015	0.0606149
gene865	2189.28	0.513293	0.0592473	8.66357	4.57214e-18	4.70531e-17
gene866	514.545	0.391803	0.118071	3.31837	0.000905432	0.00214711
gene867	58.8122	0.762618	0.171796	4.43909	9.03385e-06	2.96161e-05
gene868	206.525	-0.652215	0.109067	-5.97994	2.23223e-09	1.11262e-08
gene869	1430.55	-1.23918	0.158586	-7.81394	5.54264e-15	4.59e-14
gene870	731.139	-0.10091	0.0753778	-1.33872	0.180661	0.252862
gene871	1707.7	0.126915	0.0943164	1.34563	0.178423	0.25017
gene872	129.899	0.653307	0.232457	2.81044	0.00494738	0.0101567
gene873	1982.42	-0.295623	0.0696898	-4.24198	2.21553e-05	6.86016e-05
gene874	2013.23	-0.425473	0.0804466	-5.28888	1.23067e-07	5.0759e-07
gene875	316.195	-0.213306	0.0862461	-2.47322	0.0133902	0.0252493
gene876	1369.66	-0.406627	0.17875	-2.27483	0.0229161	0.0410785
gene877	3466.03	-0.490603	0.146187	-3.35599	0.000790817	0.00189225
gene878	784.841	-0.00606938	0.125414	-0.0483948	0.961402	0.972101
gene879	537.378	0.248309	0.107886	2.30159	0.0213582	0.0385247
gene880	172.208	-0.742999	0.149007	-4.98635	6.15292e-07	2.34608e-06
gene881	318.95	-0.662352	0.11404	-5.80807	6.31975e-09	3.02208e-08
gene882	368.826	-0.35449	0.0841002	-4.21509	2.49677e-05	7.67864e-05
gene883	738.572	-0.205448	0.102732	-1.99984	0.045518	0.0760626
gene884	267.51	0.108994	0.132887	0.820197	0.412104	0.502489
gene885	55.8529	-0.354655	0.166382	-2.13156	0.0330428	0.0571998
gene886	21.506	-0.274725	0.231256	-1.18797	0.234847	0.314978
gene887	1027.32	-0.285829	0.112556	-2.53945	0.0111028	0.0212949
gene888	38.1921	-0.362062	0.196088	-1.84642	0.0648309	0.103651
gene889	169.269	0.0230475	0.104019	0.221571	0.824648	0.865263
gene890	28.9614	0.225354	0.207248	1.08736	0.276876	0.361143
gene891	12.06	0.187143	0.297874	0.628262	0.529832	0.610238
gene892	145.451	-1.07687	0.128016	-8.412	4.03082e-17	3.80356e-16
gene893	569.5	-0.322389	0.147102	-2.1916	0.0284087	0.0499287
gene894	761.098	-0.415968	0.0872547	-4.76729	1.86719e-06	6.59741e-06
gene895	315.404	-0.53683	0.0849053	-6.32269	2.57057e-10	1.43159e-09
gene896	1.54161	-0.176655	0.569337	-0.310281	0.756347	0.811192
gene897	1837.08	-1.0745	0.142125	-7.56028	4.02191e-14	3.05973e-13
gene898	220.612	0.227019	0.0965004	2.35252	0.0186469	0.034118
gene899	3.59256	-0.101329	0.462932	-0.218884	0.82674	0.86681
gene900	482.805	0.00967462	0.0795317	0.121645	0.90318	0.927685
gene901	417.314	-0.333747	0.104621	-3.19007	0.00142239	0.00321935
gene902	1033.46	0.114354	0.118454	0.965386	0.334351	0.423601
gene903	111.199	0.360014	0.112941	3.18764	0.00143439	0.00324422
gene904	326.096	-0.415654	0.0881558	-4.715	2.41715e-06	8.38227e-06
gene905	671.134	0.00224484	0.0860378	0.0260913	0.979184	0.986006
gene906	21.1039	-1.0576	0.27508	-3.84469	0.000120703	0.000328065
gene907	1967.87	-0.470021	0.120113	-3.91317	9.10923e-05	0.000253877
gene908	384.869	-0.230932	0.101941	-2.26535	0.023491	0.041967
gene909	1672.26	0.165275	0.105489	1.56674	0.117175	0.174038
gene910	541.237	-0.426797	0.103105	-4.13943	3.48174e-05	0.000104354
gene911	197.068	0.226759	0.0988255	2.29454	0.0217596	0.039182
gene912	73.3892	-0.11811	0.163208	-0.72368	0.469262	0.556189
gene913	11.2354	-0.61261	0.313041	-1.95697	0.0503514	0.0829623
gene914	2209	-0.334383	0.286764	-1.16606	0.243591	0.324788
gene915	1710.27	-0.539762	0.213898	-2.52345	0.0116209	0.0221416
gene916	54.389	-0.0722977	0.20111	-0.359492	0.719227	0.777939
gene917	164.238	-0.057994	0.119394	-0.485738	0.627153	0.696821
gene918	14.7942	-0.610981	0.295954	-2.06445	0.038975	0.0660687
gene919	463.092	-0.426642	0.113049	-3.77394	0.000160688	0.000429042
gene920	187.14	-0.996042	0.101253	-9.83717	7.78672e-23	1.12553e-21
gene921	550.379	-0.630795	0.0703902	-8.96141	3.20559e-19	3.61481e-18
gene922	264.939	0.435985	0.1005	4.33818	1.43665e-05	4.5823e-05
gene923	326.341	0.60909	0.0946652	6.43415	1.24165e-10	7.16598e-10
gene924	588.993	-0.437231	0.0720572	-6.06783	1.2965e-09	6.63908e-09
gene925	899.879	0.0191115	0.0727743	0.262614	0.792848	0.839579
gene926	859.364	-0.205478	0.0828249	-2.48088	0.013106	0.024793
gene927	557.192	-0.56629	0.076024	-7.44883	9.41708e-14	7.04619e-13
gene928	183.33	-0.945583	0.100185	-9.43838	3.78588e-21	4.95437e-20
gene929	396.3	-0.373219	0.094382	-3.95435	7.67442e-05	0.000217899
gene930	47.7526	-0.035005	0.168926	-0.207221	0.835837	0.874042
gene931	2.81171	-0.0611197	0.499818	-0.122284	0.902674	0.927465
gene932	156.648	0.124521	0.173773	0.716571	0.473639	0.560332
gene933	34.7202	-0.191335	0.197084	-0.970832	0.331632	0.420523
gene934	68.4612	0.123039	0.155971	0.788862	0.430193	0.519564
gene935	40.246	0.446868	0.187719	2.38051	0.0172886	0.0318158
gene936	5.76728	0.681661	0.430875	1.58204	0.113641	0.169184
gene937	9.4743	0.883635	0.335381	2.63472	0.00842061	0.0165256
gene938	6.90824	0.508935	0.398125	1.27833	0.201134	0.277125
gene939	8.48217	0.382353	0.346825	1.10244	0.270272	0.353108
gene940	4.59059	0.694732	0.433468	1.60273	0.108994	0.163183
gene941	6.62127	0.487748	0.406689	1.19931	0.230406	0.309675
gene942	142.976	1.59345	0.137533	11.5859	4.85745e-31	1.13579e-29
gene943	68.1018	1.40703	0.153956	9.13916	6.29367e-20	7.46786e-19
gene944	42.9956	1.52251	0.186923	8.1451	3.78962e-16	3.329e-15
gene945	177.941	-0.167762	0.114549	-1.46455	0.143045	0.205829
gene946	24.6075	-0.0506584	0.220966	-0.229259	0.818667	0.8609
gene947	49.4389	0.589466	0.163822	3.59821	0.000320409	0.000817081
gene948	52.9207	1.03777	0.166931	6.21673	5.07625e-10	2.73601e-09
gene949	32.1352	0.165436	0.197528	0.837534	0.402293	0.493744
gene950	36.8336	-0.127564	0.202307	-0.630544	0.528339	0.609179
gene951	0.957913	0.0508343	0.598951	0.0848723	0.932363	0.951208
gene952	12.404	0.316949	0.302775	1.04681	0.295185	0.381116
gene953	6.06734	-0.161994	0.409413	-0.395673	0.692346	0.753736
gene954	121.539	1.00717	0.129757	7.76194	8.36397e-15	6.83739e-14
gene955	55.2955	-0.105917	0.165737	-0.639068	0.522779	0.604742
gene956	2.72464	0.0302038	0.509045	0.0593344	0.952686	0.966947
gene957	3.00155	-0.978262	0.512997	-1.90695	0.0565265	0.0919459
gene958	3.92391	-0.977141	0.464652	-2.10295	0.0354701	0.0607731
gene959	8.14046	0.328726	0.350334	0.938323	0.348078	0.437679
gene960	3.76479	-0.0324486	0.463974	-0.0699363	0.944244	0.960988
gene961	120.243	0.219042	0.124862	1.75428	0.0793832	0.123876
gene962	596.566	0.630597	0.113918	5.53555	3.10249e-08	1.38372e-07
gene963	295.635	-0.0108139	0.218423	-0.0495092	0.960514	0.972084
gene964	889.682	0.302565	0.0960728	3.14933	0.00163646	0.00366476
gene965	123.758	-0.152237	0.114155	-1.33361	0.182332	0.254753
gene966	65.8015	-0.284546	0.139305	-2.04261	0.0410909	0.0693572
gene967	107.126	-0.257891	0.119267	-2.1623	0.0305947	0.0534273
gene968	135.644	0.0237192	0.106882	0.221918	0.824377	0.865263
gene969	415.017	0.0574977	0.0833076	0.690186	0.490077	0.575284
gene970	432.876	0.309095	0.0861346	3.58851	0.000332576	0.000847297
gene971	484.823	0.0578976	0.0928915	0.623282	0.533099	0.613301
gene972	710.318	-0.0848635	0.0751705	-1.12895	0.25892	0.340656
gene973	207.423	0.0881055	0.111682	0.788894	0.430174	0.519564
gene974	57.9541	0.359359	0.155863	2.3056	0.0211331	0.0381836
gene975	128.226	-0.171277	0.129882	-1.31871	0.187266	0.260843
gene976	161.343	0.348881	0.144545	2.41365	0.0157935	0.0292848
gene977	110.314	-0.222659	0.151198	-1.47263	0.14085	0.203315
gene978	9.60727	-0.40457	0.352375	-1.14812	0.250917	0.332466
gene979	3.70072	-0.437978	0.459331	-0.953512	0.340331	0.429977
gene980	37.3459	0.166989	0.21801	0.765969	0.443695	0.531832
gene981	64.0288	0.283419	0.159246	1.77976	0.0751157	0.117959
gene982	43.5771	0.402913	0.170088	2.36885	0.0178433	0.0327608
gene983	792.195	0.407451	0.121541	3.35236	0.000801244	0.00191432
gene984	25.1431	0.482479	0.21907	2.20239	0.0276375	0.0486372
gene985	259.873	0.758561	0.093768	8.08976	5.97817e-16	5.19415e-15
gene986	137.325	0.850123	0.127836	6.65008	2.92928e-11	1.81935e-10
gene987	91.3608	-0.149154	0.143779	-1.03739	0.299555	0.385662
gene988	104.125	0.761446	0.125318	6.07611	1.23135e-09	6.31563e-09
gene989	74.6812	-0.47345	0.153096	-3.0925	0.00198481	0.00438009
gene990	4.07659	-0.331688	0.476781	-0.695682	0.486628	0.572262
gene991	6.29018	-0.062441	0.385499	-0.161974	0.871326	0.905496
gene992	39.7876	0.254778	0.199258	1.27863	0.201026	0.277125
gene993	28.8255	0.105257	0.209527	0.502357	0.615416	0.688124
gene994	126.211	0.438666	0.112398	3.90278	9.50956e-05	0.000264108
gene995	61.8164	0.0870615	0.165048	0.527493	0.597851	0.672742
gene996	40.0489	-0.0128409	0.181697	-0.0706717	0.943659	0.960882
gene997	2.27794	-0.287519	0.531628	-0.540827	0.588627	0.664949
gene998	10.1421	-0.0745158	0.319312	-0.233364	0.815479	0.859006
gene999	33.9761	0.0499913	0.215403	0.232083	0.816473	0.859446
gene1000	47.0656	-0.118461	0.201118	-0.589014	0.555852	0.635602
gene1001	14.5112	-0.229321	0.294859	-0.777731	0.436727	0.525953
gene1002	16.3993	-0.336487	0.283632	-1.18635	0.235484	0.315566
gene1003	61.3156	-0.169833	0.18214	-0.932434	0.351113	0.439928
gene1004	6.08701	-0.671415	0.399562	-1.68038	0.092884	0.141999
gene1005	21.331	0.191906	0.232549	0.825228	0.409242	0.499766
gene1006	57.9058	-0.823719	0.159486	-5.16485	2.40636e-07	9.60127e-07
gene1007	51.9509	-0.552988	0.155802	-3.5493	0.000386262	0.000973307
gene1008	12.8059	-0.0544344	0.340632	-0.159804	0.873035	0.906976
gene1009	6.68392	-0.0452106	0.375241	-0.120484	0.9041	0.92833
gene1010	1.12847	-0.155862	0.592045	-0.263261	0.79235	0.839331
gene1011	45.8929	0.544317	0.185538	2.93373	0.00334919	0.00710028
gene1012	15.0989	0.358772	0.271932	1.31934	0.187055	0.260664
gene1013	19.4962	-0.144161	0.237857	-0.606081	0.544461	0.623923
gene1014	11.09	0.289033	0.308824	0.935916	0.349316	0.438715
gene1015	118.483	-1.20469	0.159191	-7.56758	3.80253e-14	2.89977e-13
gene1016	32.4028	-0.877661	0.198704	-4.41693	1.00115e-05	3.26528e-05
gene1017	3.61787	-0.428334	0.480984	-0.890536	0.373178	0.463195
gene1018	18.7229	-0.317324	0.252295	-1.25775	0.208481	0.285749
gene1019	3.66707	0.287922	0.459697	0.626329	0.531099	0.611475
gene1020	1.83503	-0.0277937	0.565114	-0.0491824	0.960774	0.972084
gene1021	20.9844	0.396207	0.24495	1.6175	0.10577	0.159106
gene1022	3.21027	-0.362815	0.500088	-0.725502	0.468144	0.555484
gene1023	131.378	-0.263612	0.131241	-2.00861	0.0445787	0.0746447
gene1024	4.84337	0.106186	0.425156	0.249757	0.802776	0.848397
gene1025	9.40926	-0.372782	0.323593	-1.15201	0.249318	0.331312
gene1026	3.36925	0.103933	0.476065	0.218318	0.827181	0.866986
gene1027	71.7229	0.109111	0.382224	0.285463	0.77529	0.825902
gene1028	9.16187	1.07253	0.343386	3.1234	0.00178775	0.00397278
gene1029	15.2287	-0.600967	0.30186	-1.99088	0.0464944	0.0774906
gene1030	2.69385	0.418249	0.516767	0.809356	0.41831	0.508589
gene1031	0.593175	0.0365653	0.588151	0.06217	0.950427	0.966136
gene1032	84.3375	-0.608168	0.192147	-3.16512	0.00155018	0.00348627
gene1033	818.949	0.0460403	0.0871122	0.528517	0.59714	0.672191
gene1034	766.356	-0.399269	0.132214	-3.01986	0.00252891	0.00550439
gene1035	67.3694	-0.0482239	0.163322	-0.295268	0.767789	0.82042
gene1036	133.535	-0.78953	0.246085	-3.20836	0.00133495	0.00304093
gene1037	270.572	0.0239741	0.102531	0.233822	0.815123	0.859006
gene1038	123.432	0.439272	0.181912	2.41475	0.0157459	0.0292135
gene1039	156.132	0.342127	0.19802	1.72774	0.0840356	0.13004
gene1040	573.515	0.505728	0.188309	2.68563	0.00723923	0.014379
gene1041	76.6059	-0.219752	0.149371	-1.47118	0.141242	0.203788
gene1042	80.6955	0.00298228	0.134133	0.0222338	0.982261	0.986917
gene1043	81.6064	0.976261	0.14558	6.706	2.00028e-11	1.25709e-10
gene1044	76.5674	-0.225171	0.169835	-1.32582	0.184899	0.257998
gene1045	43.0359	0.29849	0.209013	1.42809	0.153265	0.219147
gene1046	95.0335	0.239287	0.197447	1.2119	0.225549	0.304822
gene1047	167.328	0.0592921	0.178386	0.33238	0.739602	0.796046
gene1048	65.2724	0.198845	0.160191	1.2413	0.214496	0.292494
gene1049	33.198	-0.164335	0.197071	-0.833888	0.404344	0.495497
gene1050	18.9501	-0.089906	0.246192	-0.365186	0.714973	0.774391
gene1051	44.5063	0.658906	0.200224	3.29085	0.000998844	0.00234588
gene1052	166.096	0.648149	0.144552	4.48384	7.3311e-06	2.42338e-05
gene1053	244.041	-0.159231	0.140598	-1.13253	0.257414	0.339277
gene1054	1358.92	0.673186	0.185391	3.63116	0.00028215	0.000722994
gene1055	47.6	1.02628	0.20708	4.95598	7.19681e-07	2.71804e-06
gene1056	24.4378	0.971978	0.240624	4.0394	5.35886e-05	0.000155627
gene1057	26.8938	0.259651	0.20779	1.24959	0.21145	0.288836
gene1058	39.506	0.172649	0.233369	0.739814	0.459413	0.547576
gene1059	49.2496	0.711479	0.174879	4.06841	4.73358e-05	0.00013848
gene1060	21.3647	0.00142425	0.283299	0.00502739	0.995989	0.996929
gene1061	58.3189	0.799686	0.199293	4.0126	6.00527e-05	0.000173135
gene1062	132.17	0.701856	0.175065	4.00913	6.09441e-05	0.000175228
gene1063	45.4304	0.642218	0.176467	3.63931	0.000273375	0.000702206
gene1064	46.5901	-1.67335	0.430955	-3.88289	0.000103221	0.00028444
gene1065	92.2108	-0.226759	0.178242	-1.27219	0.203305	0.279632
gene1066	4.88532	0.620103	0.423127	1.46552	0.142778	0.205539
gene1067	23.498	0.31483	0.247118	1.274	0.202662	0.279032
gene1068	115.592	0.266258	0.176205	1.51108	0.130769	0.191722
gene1069	61.8335	-1.02495	0.152755	-6.70973	1.9498e-11	1.2278e-10
gene1070	134.54	-0.322136	0.111652	-2.88519	0.00391179	0.0081785
gene1071	600.291	-0.0370456	0.0690275	-0.536679	0.59149	0.666999
gene1072	171.605	-0.70088	0.125846	-5.56933	2.55723e-08	1.14535e-07
gene1073	55.6839	-0.753341	0.162225	-4.64381	3.42043e-06	1.16706e-05
gene1074	95.6947	-1.34761	0.15612	-8.6319	6.03432e-18	6.13072e-17
gene1075	169.959	-0.414611	0.138713	-2.98899	0.00279898	0.0060426
gene1076	444.32	-0.886036	0.0854494	-10.3691	3.42644e-25	5.79578e-24
gene1077	308.912	-0.646138	0.117155	-5.51522	3.4835e-08	1.54714e-07
gene1078	97.1389	-0.541668	0.125704	-4.30908	1.63939e-05	5.17188e-05
gene1079	212.229	-0.34197	0.110444	-3.09632	0.00195938	0.00432998
gene1080	931.845	-0.715847	0.134696	-5.31456	1.06918e-07	4.43862e-07
gene1081	7.26571	-0.552323	0.368077	-1.50056	0.133469	0.194872
gene1082	28.4441	-0.877005	0.22323	-3.9287	8.54065e-05	0.000240135
gene1083	13.03	0.342108	0.283779	1.20554	0.227993	0.307733
gene1084	43.0499	0.323681	0.190458	1.69949	0.0892268	0.137049
gene1085	139.666	0.327382	0.117483	2.78663	0.00532592	0.0108567
gene1086	64.7726	0.590712	0.144677	4.08296	4.44652e-05	0.000130925
gene1087	39.4437	0.301933	0.180734	1.67059	0.0948021	0.144469
gene1088	80.4029	-0.404757	0.167195	-2.42087	0.0154836	0.0288278
gene1089	448.631	-0.278101	0.0926436	-3.00184	0.00268351	0.00581701
gene1090	334.008	0.518031	0.0925847	5.5952	2.20362e-08	9.98221e-08
gene1091	414.133	1.67778	0.11675	14.3706	7.90906e-47	3.30932e-45
gene1092	279.374	1.65573	0.174688	9.4782	2.58698e-21	3.42775e-20
gene1093	431.893	1.04547	0.0857949	12.1857	3.70462e-34	9.7361e-33
gene1094	165.814	1.19426	0.143458	8.32482	8.44601e-17	7.78501e-16
gene1095	13.7582	0.950434	0.297296	3.19693	0.00138899	0.00315498
gene1096	4.38687	0.36024	0.449709	0.80105	0.423103	0.512786
gene1097	13.7712	0.952837	0.292749	3.2548	0.00113474	0.00263199
gene1098	29.2428	1.13403	0.235181	4.82192	1.42184e-06	5.13218e-06
gene1099	270.9	2.38656	0.121297	19.6755	3.50055e-86	3.59088e-84
gene1100	10.7993	2.11213	0.362948	5.81939	5.90639e-09	2.83721e-08
gene1101	12.9335	1.84231	0.326671	5.63964	1.70405e-08	7.80818e-08
gene1102	99.5889	0.967075	0.13507	7.1598	8.07976e-13	5.68443e-12
gene1103	1297.98	0.722388	0.0750496	9.62547	6.24197e-22	8.51909e-21
gene1104	202.013	1.70136	0.113393	15.004	6.9091e-51	3.32893e-49
gene1105	189.986	1.69796	0.112793	15.0538	3.25923e-51	1.59862e-49
gene1106	134.454	-0.420214	0.108999	-3.85521	0.000115629	0.000316469
gene1107	52.8631	-0.780049	0.227798	-3.4243	0.000616383	0.00149855
gene1108	9036.51	-1.08082	0.109026	-9.91348	3.63747e-23	5.38007e-22
gene1109	6198.1	-0.762257	0.157845	-4.82914	1.37126e-06	4.97219e-06
gene1110	25393.4	-1.06708	0.134339	-7.94315	1.97107e-15	1.6626e-14
gene1111	5012.77	-0.605863	0.116115	-5.2178	1.81059e-07	7.38165e-07
gene1112	0	NA	NA	NA	NA	NA
gene1113	428.556	-0.0439655	0.0793348	-0.554177	0.579458	0.65716
gene1114	148.92	-0.18588	0.126219	-1.47267	0.14084	0.203315
gene1115	8.25982	-0.333745	0.351042	-0.950727	0.341743	0.431247
gene1116	93.5323	-0.382216	0.135464	-2.82152	0.00477959	0.00983599
gene1117	73.918	0.260318	0.149102	1.74591	0.0808272	0.125626
gene1118	212.963	0.164149	0.110649	1.4835	0.137941	0.200206
gene1119	165.354	0.360279	0.133516	2.69839	0.00696757	0.0139089
gene1120	86.4334	1.43718	0.151134	9.50936	1.91838e-21	2.56321e-20
gene1121	0.561203	-0.563758	0.56393	-0.999695	0.317458	0.406244
gene1122	30.1251	0.23794	0.222661	1.06862	0.28524	0.370683
gene1123	6.97497	-0.307726	0.368489	-0.835101	0.403661	0.495232
gene1124	70.4519	-0.769692	0.165403	-4.65344	3.26444e-06	1.11623e-05
gene1125	386.358	2.28582	0.341282	6.69773	2.11677e-11	1.32507e-10
gene1126	3256.14	2.76381	0.310236	8.90875	5.16125e-19	5.65958e-18
gene1127	484.852	0.751099	0.146893	5.11322	3.16706e-07	1.2449e-06
gene1128	31.7077	-0.797309	0.224107	-3.55772	0.000374086	0.000944873
gene1129	38.4254	-0.912146	0.191231	-4.76986	1.84356e-06	6.52841e-06
gene1130	36.3114	-0.874588	0.212714	-4.11157	3.92973e-05	0.000116464
gene1131	0.233565	-0.246345	0.506124	-0.486729	0.62645	0.696543
gene1132	5.59608	-0.962279	0.42462	-2.26621	0.0234383	0.0419436
gene1133	87.5269	-1.17553	0.162534	-7.23248	4.74239e-13	3.41968e-12
gene1134	21.582	-1.05891	0.260195	-4.06967	4.7079e-05	0.000137856
gene1135	109.761	-0.210926	0.129659	-1.62677	0.103786	0.156565
gene1136	56.3639	1.18255	0.178118	6.63913	3.1554e-11	1.95598e-10
gene1137	31.1081	1.4668	0.219577	6.68014	2.38721e-11	1.49142e-10
gene1138	52.6112	-0.616182	0.209175	-2.94577	0.00322147	0.00684779
gene1139	849.028	-0.376234	0.0690768	-5.4466	5.13409e-08	2.22734e-07
gene1140	514.425	0.462087	0.0797818	5.79189	6.95972e-09	3.31813e-08
gene1141	590.166	2.50355	0.156989	15.9473	2.97307e-57	1.68828e-55
gene1142	136.891	-0.766191	0.134907	-5.67939	1.35177e-08	6.22088e-08
gene1143	163.499	-0.440574	0.104495	-4.21624	2.48414e-05	7.64938e-05
gene1144	63.1229	-0.0596544	0.148652	-0.401303	0.688197	0.749732
gene1145	96.5177	1.46847	0.145909	10.0643	7.94636e-24	1.20331e-22
gene1146	26.4393	1.58485	0.251437	6.30318	2.91606e-10	1.61552e-09
gene1147	82.3976	-0.319947	0.159303	-2.00842	0.044599	0.0746447
gene1148	248.302	-0.156286	0.12434	-1.25693	0.208781	0.285927
gene1149	307.983	1.13987	0.0903762	12.6125	1.80214e-36	5.11679e-35
gene1150	411.804	-0.535599	0.116594	-4.59371	4.3544e-06	1.47308e-05
gene1151	2.14461	-0.226263	0.559162	-0.404647	0.685737	0.74782
gene1152	7.54758	-0.179678	0.368504	-0.487587	0.625842	0.696354
gene1153	2.2536	-0.0279821	0.543421	-0.0514926	0.958933	0.971458
gene1154	26.4943	-0.841422	0.227294	-3.70191	0.000213978	0.000559581
gene1155	1017.82	-0.326235	0.061034	-5.34514	9.03494e-08	3.78041e-07
gene1156	245.173	-0.170233	0.107902	-1.57767	0.114642	0.170568
gene1157	6679.78	2.45087	0.374268	6.54843	5.81444e-11	3.50188e-10
gene1158	466.879	-0.594148	0.0896431	-6.62793	3.40424e-11	2.10612e-10
gene1159	199.216	-0.756283	0.112787	-6.70541	2.00841e-11	1.25971e-10
gene1160	1929.7	-0.749867	0.105059	-7.13758	9.49875e-13	6.63869e-12
gene1161	132.511	-0.714838	0.118086	-6.05352	1.41717e-09	7.21057e-09
gene1162	175.238	-0.683442	0.118511	-5.76693	8.07285e-09	3.82019e-08
gene1163	1148.39	0.112739	0.076124	1.48099	0.138609	0.200859
gene1164	976.034	-0.28719	0.0817795	-3.51176	0.000445154	0.00111376
gene1165	51.8481	-0.337923	0.176403	-1.91563	0.0554117	0.0904424
gene1166	30.298	-0.219338	0.236973	-0.925585	0.354662	0.443327
gene1167	4.60626	1.20603	0.444629	2.71244	0.00667893	0.0133915
gene1168	5.11763	0.509565	0.424165	1.20134	0.229621	0.308881
gene1169	469.976	-0.309581	0.10438	-2.9659	0.00301795	0.00645832
gene1170	604.929	0.22129	0.191998	1.15256	0.24909	0.331148
gene1171	354.988	0.325986	0.222144	1.46745	0.142253	0.204967
gene1172	478.073	0.315199	0.224931	1.40131	0.16112	0.228872
gene1173	421.448	1.20947	0.121264	9.97384	1.98411e-23	2.97617e-22
gene1174	578.416	0.245662	0.108732	2.25934	0.0238625	0.0425114
gene1175	381.312	0.344412	0.0971565	3.54492	0.000392735	0.000988834
gene1176	311.149	-0.234675	0.0903737	-2.59672	0.00941191	0.0182834
gene1177	163.039	0.587962	0.116534	5.04542	4.52532e-07	1.7422e-06
gene1178	2365.48	0.492546	0.0755245	6.52168	6.95238e-11	4.13244e-10
gene1179	13.9874	-0.927081	0.321667	-2.88211	0.00395018	0.00825332
gene1180	873.147	-0.034454	0.08283	-0.41596	0.677439	0.740076
gene1181	1436.61	0.279043	0.0511892	5.4512	5.00307e-08	2.17833e-07
gene1182	650.958	0.366098	0.0808078	4.53048	5.88498e-06	1.96578e-05
gene1183	146.903	0.135177	0.112584	1.20067	0.229878	0.309096
gene1184	68.3226	-0.29745	0.164321	-1.81018	0.0702683	0.111392
gene1185	305.607	0.304645	0.0899983	3.38501	0.000711753	0.00172251
gene1186	32.6888	0.351053	0.224785	1.56173	0.118352	0.175377
gene1187	18.1893	0.149912	0.275064	0.545009	0.585747	0.662417
gene1188	240.232	-0.326655	0.236712	-1.37997	0.167596	0.236868
gene1189	2.93427	1.30691	0.525725	2.48591	0.0129219	0.024474
gene1190	74.1632	1.01046	0.15427	6.54995	5.7557e-11	3.47308e-10
gene1191	13.6996	-0.240616	0.275917	-0.872059	0.383176	0.473388
gene1192	31.8679	0.0236249	0.229775	0.102818	0.918108	0.940284
gene1193	34.1447	0.282284	0.18492	1.52651	0.126882	0.186625
gene1194	7.55541	-0.192714	0.40498	-0.475862	0.634173	0.702428
gene1195	63.3935	0.0940205	0.162338	0.579165	0.562478	0.641794
gene1196	2128.6	-0.330412	0.085824	-3.84988	0.000118175	0.000322573
gene1197	390.502	-0.000191258	0.0967358	-0.00197712	0.998422	0.99844
gene1198	2907.71	1.1593	0.08395	13.8095	2.23495e-43	8.07628e-42
gene1199	263.347	0.759565	0.143276	5.30141	1.14912e-07	4.7519e-07
gene1200	489.876	-0.718883	0.0817381	-8.79495	1.43107e-18	1.52201e-17
gene1201	665.234	0.34708	0.0719526	4.82373	1.40896e-06	5.09726e-06
gene1202	1293.25	1.59045	0.0759667	20.9362	2.50928e-97	3.1918e-95
gene1203	1219.79	1.16082	0.124189	9.34723	8.99749e-21	1.14448e-19
gene1204	496.714	0.62159	0.164262	3.78413	0.000154245	0.000412185
gene1205	99.1779	-0.358945	0.136526	-2.62914	0.00856002	0.0167517
gene1206	808.84	0.896487	0.0963096	9.30839	1.29788e-20	1.61853e-19
gene1207	646.692	0.625877	0.168927	3.70501	0.000211381	0.000553699
gene1208	53.818	0.522122	0.155235	3.36343	0.000769809	0.00185034
gene1209	30.0639	0.721615	0.219402	3.28901	0.00100542	0.00235958
gene1210	235.413	1.1804	0.112646	10.4789	1.07962e-25	1.91799e-24
gene1211	150.327	-0.448743	0.113132	-3.96654	7.29221e-05	0.000207417
gene1212	590.298	-0.753765	0.117789	-6.39928	1.5611e-10	8.91256e-10
gene1213	4.95875	-0.923519	0.433221	-2.13175	0.0330275	0.0571998
gene1214	14.2343	-0.5464	0.274688	-1.98917	0.0466828	0.0777232
gene1215	109.061	-0.847461	0.140131	-6.04764	1.46982e-09	7.46651e-09
gene1216	76.7801	0.402639	0.165567	2.43189	0.0150204	0.0281136
gene1217	8.49499	-0.422171	0.35058	-1.20421	0.228509	0.308125
gene1218	19.0223	-0.0747786	0.269057	-0.277929	0.781067	0.830422
gene1219	72.641	-0.354874	0.170385	-2.08277	0.0372718	0.0635519
gene1220	1373.97	-0.386155	0.0627291	-6.15592	7.46418e-10	3.93633e-09
gene1221	6.59184	-0.98109	0.405201	-2.42124	0.0154675	0.0288147
gene1222	22.8431	0.308394	0.248911	1.23897	0.215357	0.293542
gene1223	320.65	1.10329	0.101045	10.9188	9.37744e-28	1.86377e-26
gene1224	93.3039	0.420873	0.154252	2.72847	0.00636285	0.012782
gene1225	1.95174	-0.613133	0.552254	-1.11024	0.266897	0.349704
gene1226	11.3365	0.569318	0.312784	1.82017	0.0687335	0.109232
gene1227	609.894	0.451139	0.129513	3.48336	0.000495169	0.0012254
gene1228	789.861	-0.0680157	0.0670459	-1.01446	0.310361	0.398767
gene1229	1032.08	-1.18695	0.0690291	-17.1949	2.89814e-66	1.84322e-64
gene1230	1695.11	-1.06584	0.0807287	-13.2028	8.45468e-40	2.77174e-38
gene1231	1371.7	-0.747881	0.0802494	-9.31945	1.1694e-20	1.47567e-19
gene1232	306.248	-0.62614	0.101632	-6.16084	7.23611e-10	3.8224e-09
gene1233	616.807	-0.783276	0.109646	-7.1437	9.08546e-13	6.37787e-12
gene1234	471.474	-0.748152	0.0812797	-9.20466	3.4275e-20	4.14427e-19
gene1235	1012.24	-0.579885	0.114798	-5.05133	4.38748e-07	1.69323e-06
gene1236	1428.34	-0.499731	0.0893507	-5.59291	2.2329e-08	1.01004e-07
gene1237	633.342	-0.344705	0.0814391	-4.23267	2.3093e-05	7.12968e-05
gene1238	1483.11	-0.195839	0.0549676	-3.5628	0.000366914	0.000928971
gene1239	194.253	-0.604524	0.112884	-5.35526	8.54333e-08	3.57942e-07
gene1240	175.893	1.55462	0.122117	12.7306	3.99866e-37	1.18667e-35
gene1241	144.53	1.57271	0.135341	11.6203	3.24887e-31	7.71e-30
gene1242	7.87555	-1.28597	0.388618	-3.30909	0.000936003	0.002213
gene1243	325.89	-0.226795	0.0937642	-2.41877	0.0155729	0.028977
gene1244	545.456	-0.18807	0.104114	-1.80638	0.0708598	0.112106
gene1245	889.987	-0.413842	0.101679	-4.0701	4.69935e-05	0.000137732
gene1246	510.711	1.86666	0.127797	14.6064	2.55696e-48	1.16159e-46
gene1247	71.1479	-0.493144	0.167065	-2.95182	0.00315911	0.00674226
gene1248	63.3388	0.686736	0.180321	3.80841	0.000139865	0.000375333
gene1249	230.566	-0.186177	0.0895869	-2.07817	0.0376938	0.0641682
gene1250	280.846	0.145394	0.0889857	1.6339	0.10228	0.154513
gene1251	438.663	0.246239	0.0846909	2.9075	0.00364333	0.0076778
gene1252	3.34809	-0.455474	0.515072	-0.884292	0.376539	0.466638
gene1253	214.174	-0.692032	0.126983	-5.44982	5.04215e-08	2.19044e-07
gene1254	1814.48	-0.322583	0.0673714	-4.78813	1.68342e-06	5.99962e-06
gene1255	3174.54	-0.50544	0.0565017	-8.94556	3.70054e-19	4.08601e-18
gene1256	221.254	-0.556771	0.133851	-4.15962	3.18771e-05	9.62671e-05
gene1257	119.791	-0.112078	0.140659	-0.796812	0.42556	0.51534
gene1258	597.256	-0.0531608	0.0647187	-0.821412	0.411411	0.501837
gene1259	1037.23	0.198405	0.0760259	2.6097	0.00906221	0.0176797
gene1260	238.59	0.203142	0.0995835	2.03992	0.0413585	0.0697349
gene1261	1437.53	0.58683	0.123147	4.76526	1.88609e-06	6.64942e-06
gene1262	734.364	0.652768	0.112389	5.80813	6.31757e-09	3.02208e-08
gene1263	803.239	0.719299	0.103269	6.96528	3.27743e-12	2.2081e-11
gene1264	783.072	0.342207	0.190106	1.80009	0.0718472	0.113443
gene1265	320.297	0.128665	0.114534	1.12338	0.261275	0.343187
gene1266	256.979	-0.19281	0.104381	-1.84718	0.0647215	0.103528
gene1267	503.651	1.32756	0.112891	11.7596	6.30205e-32	1.54158e-30
gene1268	82.6707	0.0428181	0.147687	0.289926	0.771873	0.8234
gene1269	0	NA	NA	NA	NA	NA
gene1270	2047.31	-0.493062	0.0777711	-6.33991	2.29895e-10	1.28709e-09
gene1271	26.5829	-0.0216229	0.224083	-0.0964949	0.923128	0.944513
gene1272	41.5512	-0.678742	0.189152	-3.58834	0.00033279	0.000847297
gene1273	12.558	-0.324088	0.311143	-1.04161	0.297594	0.383369
gene1274	10.7208	-0.203713	0.313209	-0.650406	0.51543	0.598637
gene1275	13.1555	-0.57862	0.328363	-1.76214	0.0780463	0.122199
gene1276	401.455	1.71136	0.0884965	19.3382	2.56314e-83	2.39729e-81
gene1277	483.866	1.65628	0.0837284	19.7815	4.29464e-87	4.55232e-85
gene1278	12.3916	0.280329	0.29315	0.956265	0.338939	0.428559
gene1279	112.862	0.220768	0.121284	1.82026	0.0687198	0.109232
gene1280	25.3268	-0.256715	0.213211	-1.20404	0.228574	0.308125
gene1281	11.6261	-0.507219	0.31743	-1.59789	0.110067	0.164556
gene1282	2433.3	-0.642712	0.065637	-9.79192	1.2196e-22	1.7314e-21
gene1283	2848.51	0.517528	0.0949145	5.45257	4.9648e-08	2.16837e-07
gene1284	129.092	0.586239	0.15062	3.89217	9.93503e-05	0.000274964
gene1285	27.2474	0.328289	0.205923	1.59423	0.110885	0.165625
gene1286	221.253	0.358256	0.0945917	3.7874	0.000152234	0.000407151
gene1287	63.1521	0.370232	0.149682	2.47346	0.0133811	0.0252493
gene1288	2.85773	1.23007	0.531923	2.31249	0.0207506	0.0375352
gene1289	39.1217	1.12093	0.226496	4.94901	7.45922e-07	2.80714e-06
gene1290	618.817	0.135613	0.385884	0.351434	0.725262	0.783709
gene1291	56.8753	1.09273	0.205067	5.32866	9.89418e-08	4.12366e-07
gene1292	10.1947	1.07927	0.345759	3.12145	0.00179962	0.00399238
gene1293	4686.5	4.15341	0.0744675	55.7748	0	0
gene1294	1776.4	1.36694	0.130887	10.4437	1.56581e-25	2.75098e-24
gene1295	18.311	0.131642	0.25605	0.514124	0.607165	0.680573
gene1296	232.503	-0.312697	0.105747	-2.95702	0.00310624	0.00663834
gene1297	265.504	-0.125566	0.130578	-0.961619	0.336241	0.425825
gene1298	2499.49	0.0509573	0.0747832	0.681399	0.495619	0.581146
gene1299	115.68	0.208253	0.121268	1.7173	0.0859244	0.132576
gene1300	102.731	0.168392	0.167471	1.0055	0.314657	0.403471
gene1301	92.3965	-0.483337	0.151846	-3.18308	0.00145717	0.00329339
gene1302	45.9023	-0.607399	0.183285	-3.31395	0.000919866	0.00217809
gene1303	58.8239	-1.14645	0.19428	-5.90104	3.61223e-09	1.77267e-08
gene1304	29393.6	2.79607	0.166662	16.7769	3.59948e-63	2.20122e-61
gene1305	335.997	0.409983	0.123882	3.30946	0.000934776	0.00221175
gene1306	658.351	-0.667167	0.124071	-5.37728	7.5618e-08	3.18919e-07
gene1307	128.3	-0.553512	0.134747	-4.1078	3.99451e-05	0.000118273
gene1308	99.2575	-0.627519	0.133189	-4.71151	2.45886e-06	8.51761e-06
gene1309	235.176	0.0174642	0.114279	0.152821	0.87854	0.910672
gene1310	529.327	-0.453317	0.158932	-2.85226	0.00434093	0.00900466
gene1311	447.225	0.959016	0.0862842	11.1146	1.06515e-28	2.22841e-27
gene1312	463.898	1.06274	0.10542	10.081	6.70248e-24	1.02471e-22
gene1313	101.281	1.45276	0.162767	8.92538	4.4419e-19	4.88763e-18
gene1314	65.3928	0.872646	0.151972	5.74214	9.34881e-09	4.37195e-08
gene1315	193.971	0.722224	0.117565	6.14317	8.08889e-10	4.24467e-09
gene1316	76.8766	-0.26839	0.160661	-1.67054	0.0948131	0.144469
gene1317	47.6939	-0.267331	0.167031	-1.60049	0.10949	0.163849
gene1318	3903.62	1.14332	0.109788	10.4139	2.14293e-25	3.72379e-24
gene1319	2119.01	0.792454	0.0948582	8.3541	6.59355e-17	6.14882e-16
gene1320	268.101	0.242507	0.0957257	2.53335	0.0112978	0.0216037
gene1321	1857.6	0.175973	0.0786889	2.23632	0.025331	0.0449011
gene1322	944.038	0.389765	0.0564063	6.90996	4.84783e-12	3.17858e-11
gene1323	452.993	0.426394	0.0855424	4.98459	6.20919e-07	2.3647e-06
gene1324	219.71	-0.0633916	0.0942769	-0.672398	0.50133	0.58741
gene1325	246.578	-0.00111491	0.124172	-0.00897875	0.992836	0.994713
gene1326	3710.39	0.355999	0.0709378	5.01847	5.20846e-07	1.99794e-06
gene1327	104.768	0.137547	0.140594	0.978332	0.32791	0.416768
gene1328	85.6688	-0.235581	0.191369	-1.23103	0.218311	0.296426
gene1329	74.7263	-0.472441	0.144273	-3.27464	0.00105799	0.002472
gene1330	402.954	-0.313088	0.0910075	-3.44024	0.000581194	0.00142278
gene1331	1450.9	0.256707	0.143215	1.79246	0.073059	0.115128
gene1332	919.294	0.222695	0.0829724	2.68397	0.00727542	0.0144342
gene1333	137.475	-0.495596	0.128226	-3.86501	0.000111084	0.000304785
gene1334	86.9542	0.531342	0.151392	3.50971	0.000448597	0.00111973
gene1335	41.349	-0.0906287	0.187442	-0.483502	0.62874	0.697624
gene1336	35.096	0.466295	0.19207	2.42774	0.0151932	0.0283868
gene1337	7.57531	-0.109779	0.362836	-0.302558	0.762227	0.816379
gene1338	160.871	0.212796	0.163739	1.2996	0.193737	0.268563
gene1339	19.3511	-0.504113	0.246012	-2.04914	0.0404486	0.0683456
gene1340	24.6935	0.316878	0.214893	1.47459	0.140324	0.202965
gene1341	31.7356	0.159194	0.204798	0.777319	0.436971	0.525953
gene1342	27.945	0.499785	0.214362	2.3315	0.0197272	0.0358266
gene1343	20.6592	0.351517	0.234121	1.50143	0.133244	0.194691
gene1344	13.6005	0.301404	0.296954	1.01499	0.310113	0.398609
gene1345	16.9807	-0.547247	0.25558	-2.1412	0.0322581	0.0559832
gene1346	13.1931	0.406823	0.295497	1.37674	0.168592	0.237854
gene1347	117.947	0.347684	0.120404	2.88766	0.00388122	0.00811992
gene1348	24.8993	0.18484	0.228494	0.808946	0.418546	0.508589
gene1349	26.3121	-0.417605	0.285331	-1.46358	0.143309	0.206115
gene1350	406.565	-0.318529	0.181857	-1.75154	0.0798535	0.124423
gene1351	319.444	0.0788654	0.138158	0.570836	0.568111	0.64706
gene1352	1301.03	0.293299	0.064643	4.53722	5.70014e-06	1.90805e-05
gene1353	399.198	-0.0776698	0.136733	-0.568039	0.570008	0.648757
gene1354	517.755	-0.703271	0.11724	-5.99853	1.99108e-09	9.97106e-09
gene1355	106.245	-0.487127	0.124421	-3.91514	9.03514e-05	0.000252033
gene1356	149.301	0.172683	0.104905	1.64608	0.0997475	0.150903
gene1357	262.282	-0.315883	0.0844032	-3.74255	0.000182161	0.000484341
gene1358	122.446	-0.0198304	0.129057	-0.153655	0.877881	0.910523
gene1359	26668.7	1.00559	0.301982	3.32997	0.000868567	0.0020674
gene1360	8.78704	-0.393012	0.373283	-1.05285	0.292409	0.378145
gene1361	73.4285	-0.510848	0.144795	-3.52808	0.000418588	0.00104895
gene1362	48.3305	-0.575036	0.165188	-3.48109	0.000499373	0.00123388
gene1363	171.469	-0.856657	0.101679	-8.42513	3.60364e-17	3.42077e-16
gene1364	16.3705	-0.162365	0.266628	-0.608958	0.542553	0.62196
gene1365	50.3801	-0.554059	0.168692	-3.28445	0.00102183	0.0023928
gene1366	50.4865	-0.322241	0.16292	-1.97791	0.0479389	0.0794817
gene1367	16.3906	0.352354	0.270334	1.3034	0.192437	0.266877
gene1368	224.608	0.37561	0.111001	3.38386	0.000714753	0.0017282
gene1369	17.3328	-0.118735	0.262077	-0.453056	0.650509	0.716777
gene1370	15.0221	0.0894297	0.270307	0.330845	0.740762	0.796285
gene1371	15.9828	-0.188578	0.267798	-0.704178	0.481322	0.568364
gene1372	92.7796	-0.400551	0.158087	-2.53373	0.0112856	0.0215934
gene1373	926.914	-1.29689	0.169048	-7.67171	1.69719e-14	1.35946e-13
gene1374	9.96063	2.38521	0.391539	6.09188	1.1159e-09	5.76065e-09
gene1375	54.3867	2.93485	0.226165	12.9766	1.66119e-38	5.28257e-37
gene1376	791.095	2.83609	0.111173	25.5106	1.50541e-143	3.68247e-141
gene1377	244.669	3.24013	0.139648	23.2021	4.33256e-119	7.65419e-117
gene1378	1484.94	3.03328	0.0935674	32.4181	1.52405e-230	5.38498e-228
gene1379	1182.27	2.98825	0.1647	18.1436	1.44242e-73	1.20708e-71
gene1380	301.951	-0.546527	0.169168	-3.23068	0.00123495	0.00284576
gene1381	441.133	-0.3092	0.103506	-2.98726	0.00281492	0.00606466
gene1382	11.3179	-0.289509	0.310309	-0.932968	0.350836	0.439755
gene1383	1210.23	0.362234	0.115207	3.14421	0.00166538	0.0037269
gene1384	795.825	0.225665	0.131557	1.71534	0.0862822	0.132935
gene1385	639.118	-0.294029	0.104721	-2.80772	0.0049893	0.0102163
gene1386	1243.47	-0.705245	0.108539	-6.49763	8.15947e-11	4.77847e-10
gene1387	868.892	-0.231554	0.0688316	-3.36406	0.000768044	0.00184749
gene1388	26.3161	-0.363067	0.236067	-1.53799	0.124052	0.182886
gene1389	30.2312	-0.13792	0.249843	-0.552026	0.580931	0.658595
gene1390	20.7442	-0.115521	0.238779	-0.483799	0.628528	0.697624
gene1391	860.466	-0.148596	0.124855	-1.19015	0.233988	0.314091
gene1392	162.447	-0.181192	0.135655	-1.33568	0.181653	0.254027
gene1393	250.041	-0.467477	0.107239	-4.35921	1.30535e-05	4.20567e-05
gene1394	72.0941	0.536472	0.145736	3.68111	0.000232219	0.000603808
gene1395	141.263	-0.201682	0.161991	-1.24502	0.213125	0.290874
gene1396	66.9123	-0.0554507	0.186152	-0.297879	0.765796	0.819391
gene1397	3.7897	0.221098	0.45545	0.485449	0.627358	0.696821
gene1398	2.82019	-0.288296	0.537989	-0.535877	0.592044	0.667151
gene1399	280.611	-0.218925	0.114864	-1.90596	0.056656	0.0920623
gene1400	304.737	0.509869	0.0811978	6.27934	3.40008e-10	1.86418e-09
gene1401	49.9298	0.267246	0.219386	1.21815	0.223166	0.302244
gene1402	782.97	-0.421568	0.0913491	-4.61491	3.93272e-06	1.33327e-05
gene1403	1036.64	-0.0672141	0.0813955	-0.825771	0.408934	0.499581
gene1404	75.3202	-0.155603	0.166079	-0.936923	0.348798	0.43841
gene1405	22.8993	-0.819534	0.251002	-3.26505	0.00109445	0.00254971
gene1406	12.4976	1.20902	0.315491	3.83219	0.000127005	0.000343724
gene1407	56.0427	0.609112	0.158845	3.83463	0.000125752	0.000340622
gene1408	118.125	1.08902	0.131419	8.28663	1.16507e-16	1.05553e-15
gene1409	10.6269	-0.328334	0.333284	-0.985147	0.324552	0.413989
gene1410	426.808	-0.931452	0.105271	-8.84816	8.89774e-19	9.62409e-18
gene1411	193.931	-0.0178142	0.104382	-0.170664	0.864488	0.899566
gene1412	164.152	-0.588658	0.130677	-4.50468	6.64742e-06	2.20426e-05
gene1413	158.488	-0.537287	0.111688	-4.81059	1.50483e-06	5.41944e-06
gene1414	230.751	0.316137	0.105444	2.99815	0.00271626	0.005884
gene1415	155.753	0.587815	0.147134	3.99511	6.46641e-05	0.000185421
gene1416	914.877	-0.104903	0.093592	-1.12085	0.262351	0.344458
gene1417	37.4751	0.0526473	0.195736	0.268971	0.787952	0.835786
gene1418	255.011	-0.448129	0.120137	-3.73014	0.000191374	0.00050672
gene1419	1187.3	-0.496344	0.0757744	-6.55028	5.74299e-11	3.472e-10
gene1420	46.0022	-0.219684	0.181219	-1.21226	0.225414	0.304769
gene1421	1226.98	0.184974	0.0569871	3.2459	0.0011708	0.00271169
gene1422	733.467	-0.25494	0.0793177	-3.21416	0.00130826	0.00299299
gene1423	542.735	-0.516618	0.0681531	-7.58026	3.44868e-14	2.66185e-13
gene1424	376.656	-0.16463	0.140641	-1.17056	0.241774	0.322804
gene1425	92.7206	0.137441	0.139019	0.98865	0.322834	0.411964
gene1426	552.82	1.04918	0.101044	10.3834	2.95018e-25	5.07113e-24
gene1427	1219.44	-0.146267	0.0744524	-1.96457	0.049464	0.0816272
gene1428	2989.7	-0.391853	0.0687499	-5.6997	1.20019e-08	5.55549e-08
gene1429	1771.31	-0.429398	0.0637206	-6.73876	1.59747e-11	1.01802e-10
gene1430	2074.22	-0.676177	0.0561641	-12.0393	2.2081e-33	5.70875e-32
gene1431	2024.98	-0.499539	0.0806156	-6.19656	5.77106e-10	3.08956e-09
gene1432	10820.6	-0.0336737	0.0642472	-0.524127	0.60019	0.674896
gene1433	7833.46	0.16769	0.0629444	2.6641	0.00771957	0.0152284
gene1434	373.048	-0.572871	0.092527	-6.19139	5.96358e-10	3.18191e-09
gene1435	32357.5	-0.25868	0.115843	-2.23302	0.0255475	0.0452344
gene1436	8.71233	-0.258694	0.335964	-0.770005	0.441297	0.529781
gene1437	18.0272	0.473041	0.284801	1.66095	0.0967229	0.146956
gene1438	101.976	-0.136828	0.147731	-0.926198	0.354343	0.443103
gene1439	761.711	0.361718	0.0878801	4.11604	3.85439e-05	0.000114337
gene1440	112.883	-0.204258	0.117217	-1.74257	0.0814083	0.126467
gene1441	129.379	-0.805327	0.126654	-6.35848	2.03757e-10	1.14749e-09
gene1442	212.539	-0.830744	0.143	-5.80942	6.26911e-09	3.0069e-08
gene1443	212.053	-0.278082	0.0957372	-2.90464	0.0036768	0.00773807
gene1444	516.216	0.157437	0.085926	1.83225	0.0669148	0.106608
gene1445	43.6101	-0.333345	0.192189	-1.73446	0.0828367	0.128373
gene1446	59.4767	-0.599775	0.155075	-3.86766	0.000109885	0.000301945
gene1447	1158.87	0.0307717	0.0997756	0.308409	0.757771	0.812171
gene1448	954.023	-0.304976	0.0780713	-3.90638	9.36892e-05	0.000260658
gene1449	115.415	0.214267	0.131783	1.62591	0.103969	0.156767
gene1450	439.876	0.229058	0.077651	2.94983	0.00317944	0.0067811
gene1451	372.477	0.250042	0.0981956	2.54636	0.0108853	0.0209155
gene1452	104.385	0.230638	0.132626	1.73901	0.0820326	0.127313
gene1453	257.644	-0.351063	0.107686	-3.26006	0.00111387	0.00258738
gene1454	2978.43	0.0807984	0.07752	1.04229	0.297277	0.38324
gene1455	2680.56	0.219142	0.0654066	3.35045	0.000806797	0.00192614
gene1456	771.226	-0.0483455	0.106197	-0.455245	0.648933	0.715536
gene1457	528.051	-0.016494	0.0888964	-0.185542	0.852804	0.889445
gene1458	37.5439	0.109905	0.194918	0.563851	0.572855	0.651298
gene1459	1299.32	0.397148	0.115615	3.43509	0.000592362	0.00144678
gene1460	402.828	0.136549	0.0810382	1.685	0.0919884	0.140975
gene1461	319.19	0.121827	0.0790544	1.54106	0.123303	0.181866
gene1462	903.511	-0.317682	0.0809445	-3.92469	8.68413e-05	0.000243738
gene1463	103.977	-0.226015	0.152242	-1.48458	0.137656	0.199885
gene1464	144.432	0.199034	0.109034	1.82543	0.0679362	0.108127
gene1465	196.344	-0.218422	0.120619	-1.81085	0.0701645	0.111283
gene1466	197.468	-0.164999	0.121503	-1.35798	0.174469	0.245166
gene1467	13.6696	-0.508432	0.278971	-1.82252	0.0683755	0.108771
gene1468	4.53085	-0.659499	0.451695	-1.46006	0.144275	0.207224
gene1469	69.7592	-0.391033	0.211896	-1.8454	0.0649787	0.103731
gene1470	786.257	-0.842141	0.0682983	-12.3303	6.21913e-35	1.66192e-33
gene1471	252.209	-0.517882	0.0958578	-5.4026	6.56802e-08	2.8073e-07
gene1472	375.287	-0.200152	0.0915903	-2.1853	0.0288671	0.0506329
gene1473	477.381	-0.534978	0.119842	-4.46402	8.04376e-06	2.64795e-05
gene1474	3450.53	-0.255066	0.0822796	-3.09999	0.00193524	0.0042796
gene1475	1786.55	-0.254802	0.0588431	-4.3302	1.48975e-05	4.73266e-05
gene1476	1356.34	-0.201943	0.0556262	-3.63036	0.000283029	0.000724663
gene1477	1432.87	-0.198448	0.0643166	-3.08548	0.00203223	0.00447541
gene1478	2079.91	-0.328058	0.0683643	-4.79868	1.59715e-06	5.71951e-06
gene1479	276.924	0.533791	0.129122	4.13402	3.56472e-05	0.00010664
gene1480	769.036	-0.754822	0.0843131	-8.9526	3.47209e-19	3.87412e-18
gene1481	1321.53	0.198769	0.12346	1.60998	0.107401	0.161102
gene1482	609.933	-0.11555	0.114198	-1.01184	0.311615	0.400055
gene1483	115.122	0.292562	0.119385	2.45057	0.0142629	0.0268062
gene1484	132.18	-0.676468	0.117824	-5.74132	9.394e-09	4.38663e-08
gene1485	29.1268	-0.341168	0.242499	-1.40688	0.159462	0.226683
gene1486	44.8106	0.180756	0.195893	0.922726	0.35615	0.444663
gene1487	433.17	1.13786	0.0889034	12.7988	1.66475e-37	5.04181e-36
gene1488	193.276	0.574674	0.0944276	6.08587	1.15859e-09	5.97132e-09
gene1489	860.801	-0.0269382	0.0901915	-0.298678	0.765186	0.819014
gene1490	515.657	1.69331	0.108065	15.6693	2.45283e-55	1.34483e-53
gene1491	132.61	1.28371	0.112941	11.3662	6.15893e-30	1.3601e-28
gene1492	58.0449	0.725623	0.149986	4.83793	1.31196e-06	4.78445e-06
gene1493	14.4675	0.714402	0.295567	2.41706	0.0156466	0.0290802
gene1494	10.1725	-0.137295	0.315279	-0.435473	0.663219	0.728007
gene1495	90.8107	0.506376	0.180253	2.80925	0.00496566	0.0101876
gene1496	399.256	-0.563511	0.0943349	-5.97351	2.32203e-09	1.15556e-08
gene1497	438.418	-0.798775	0.0979148	-8.15786	3.41021e-16	3.02074e-15
gene1498	133.286	-0.457097	0.125731	-3.63551	0.000277432	0.00071148
gene1499	819.6	-0.258092	0.0686268	-3.7608	0.000169369	0.000451082
gene1500	17.0808	0.499415	0.270523	1.84611	0.0648768	0.103672
gene1501	163.574	2.77931	0.155785	17.8406	3.4177e-71	2.52751e-69
gene1502	2519.49	3.97766	0.425695	9.34393	9.28273e-21	1.17606e-19
gene1503	631.531	4.23314	0.395509	10.703	9.85146e-27	1.8428e-25
gene1504	60.6114	-0.687896	0.16877	-4.07594	4.58286e-05	0.000134815
gene1505	287.9	-0.389419	0.0810848	-4.80261	1.56608e-06	5.62093e-06
gene1506	539.448	0.996908	0.13079	7.62219	2.49399e-14	1.94862e-13
gene1507	1331.33	4.75238	0.198621	23.9269	1.60604e-126	3.40482e-124
gene1508	252.182	4.58612	0.204567	22.4187	2.58791e-111	4.11478e-109
gene1509	624.738	-0.301879	0.0816343	-3.69795	0.000217351	0.000567469
gene1510	1592.92	0.108429	0.155971	0.695187	0.486938	0.572262
gene1511	23990.2	2.64195	0.273159	9.67183	3.97212e-22	5.49189e-21
gene1512	186.404	-0.0260986	0.125726	-0.207582	0.835555	0.874035
gene1513	635.71	1.55339	0.11811	13.152	1.65689e-39	5.32212e-38
gene1514	2953.17	2.46696	0.103354	23.869	6.43634e-126	1.27922e-123
gene1515	2765.41	2.72282	0.115979	23.4768	7.03396e-122	1.31576e-119
gene1516	5526	2.67659	0.40897	6.54471	5.96101e-11	3.58337e-10
gene1517	6475.57	2.80257	0.426686	6.56823	5.09172e-11	3.09592e-10
gene1518	7886.59	2.20365	0.152662	14.4348	3.12459e-47	1.34273e-45
gene1519	36.4657	-0.266403	0.212583	-1.25318	0.210142	0.287543
gene1520	34.7368	-0.162352	0.202328	-0.802418	0.422311	0.512185
gene1521	3987.79	1.44196	0.104458	13.8042	2.40506e-43	8.59335e-42
gene1522	1170.7	0.690359	0.0868191	7.9517	1.83975e-15	1.55596e-14
gene1523	109.105	-0.457255	0.141142	-3.23968	0.00119664	0.0027655
gene1524	7194.93	-0.567846	0.0652119	-8.70771	3.10082e-18	3.23299e-17
gene1525	271.385	-0.6964	0.110548	-6.29952	2.98578e-10	1.6484e-09
gene1526	2429	-0.488814	0.0531842	-9.19096	3.89346e-20	4.67216e-19
gene1527	9666.71	-0.509029	0.0438978	-11.5958	4.32912e-31	1.01975e-29
gene1528	1267.67	-0.344118	0.0692467	-4.96946	6.71412e-07	2.54784e-06
gene1529	413.687	-0.468951	0.080985	-5.79059	7.01406e-09	3.33903e-08
gene1530	148.767	-0.106596	0.120847	-0.882074	0.377737	0.467394
gene1531	63.3384	-0.596939	0.160644	-3.7159	0.000202478	0.000532132
gene1532	917.268	-0.121387	0.0685153	-1.77167	0.0764487	0.119757
gene1533	70.5564	-0.31711	0.223671	-1.41775	0.156263	0.222832
gene1534	3277.07	0.277464	0.168416	1.64749	0.0994567	0.150534
gene1535	878.182	0.413451	0.120487	3.43149	0.000600277	0.00146387
gene1536	1488.68	0.163727	0.116845	1.40123	0.161146	0.228872
gene1537	330.059	0.431233	0.101703	4.2401	2.23419e-05	6.91121e-05
gene1538	371.116	0.766928	0.10365	7.39918	1.37031e-13	1.01575e-12
gene1539	212.146	-0.234801	0.145382	-1.61506	0.106298	0.159824
gene1540	117.773	0.34534	0.157986	2.18589	0.0288239	0.0506129
gene1541	261.209	0.819426	0.0967519	8.46936	2.46755e-17	2.37064e-16
gene1542	600.703	-0.0162265	0.120622	-0.134524	0.892988	0.921084
gene1543	466.727	-0.0836446	0.141181	-0.592464	0.55354	0.633186
gene1544	312.336	-0.29471	0.139104	-2.11862	0.0341223	0.0588124
gene1545	241.967	1.04422	0.111711	9.34745	8.97829e-21	1.14448e-19
gene1546	345.15	0.758066	0.0835491	9.0733	1.15464e-19	1.35489e-18
gene1547	315.426	-0.313722	0.10534	-2.9782	0.00289949	0.00622578
gene1548	153.235	-0.373198	0.120149	-3.10612	0.00189558	0.00419773
gene1549	503.001	0.224644	0.0766961	2.92902	0.00340032	0.00720387
gene1550	739.747	-0.189955	0.0722115	-2.63054	0.00852501	0.0167136
gene1551	471.841	-0.0754511	0.076911	-0.981019	0.326583	0.41558
gene1552	274.299	-0.694192	0.0910371	-7.62537	2.43331e-14	1.9106e-13
gene1553	2.7216	-0.150939	0.508212	-0.296999	0.766467	0.819833
gene1554	41.5789	-0.139308	0.179415	-0.776454	0.437481	0.526367
gene1555	538.84	0.386689	0.0971043	3.9822	6.82804e-05	0.000195087
gene1556	671.349	0.377266	0.088844	4.24639	2.17244e-05	6.73329e-05
gene1557	119.98	0.902078	0.119073	7.57583	3.56831e-14	2.73427e-13
gene1558	159.464	1.03662	0.117825	8.79794	1.3935e-18	1.48702e-17
gene1559	71.1174	1.28412	0.162513	7.90165	2.75242e-15	2.30942e-14
gene1560	496.677	0.955243	0.119384	8.00142	1.22997e-15	1.05711e-14
gene1561	1428.72	0.937546	0.11664	8.03792	9.13787e-16	7.89631e-15
gene1562	308.634	0.825465	0.104924	7.86726	3.62497e-15	3.03352e-14
gene1563	148.41	0.932212	0.121836	7.65139	1.9882e-14	1.57668e-13
gene1564	27.1107	1.33967	0.234128	5.72195	1.05309e-08	4.8888e-08
gene1565	85.1412	0.948651	0.143213	6.62407	3.49449e-11	2.15776e-10
gene1566	104.96	0.770278	0.174383	4.41716	1.00007e-05	3.26512e-05
gene1567	359.495	-0.0736652	0.10396	-0.708594	0.478576	0.565542
gene1568	120.369	0.345949	0.139034	2.48823	0.0128381	0.0243441
gene1569	116.049	-0.0777697	0.204387	-0.380503	0.703572	0.763083
gene1570	17.3854	0.144781	0.336307	0.430502	0.66683	0.731214
gene1571	96.5876	-0.153589	0.156945	-0.978618	0.327769	0.416755
gene1572	74.7934	-0.0466294	0.140497	-0.33189	0.739973	0.796046
gene1573	294.928	-0.748045	0.173215	-4.31858	1.57035e-05	4.96887e-05
gene1574	150.971	-0.156013	0.104573	-1.49191	0.135724	0.19771
gene1575	21.1235	-0.0222839	0.228447	-0.0975454	0.922293	0.943963
gene1576	16.5588	-0.0934538	0.281307	-0.332213	0.739728	0.796046
gene1577	248.633	0.593476	0.127317	4.6614	3.14068e-06	1.07739e-05
gene1578	4.55103	1.12228	0.463506	2.42128	0.0154659	0.0288147
gene1579	102.563	0.391252	0.145263	2.6934	0.00707282	0.0140947
gene1580	9.78459	0.889573	0.32957	2.69919	0.00695077	0.0138841
gene1581	40.2765	0.928272	0.217428	4.26934	1.96056e-05	6.10635e-05
gene1582	124.29	0.414511	0.121442	3.41324	0.000641961	0.00155835
gene1583	145.001	0.710887	0.145885	4.87292	1.09962e-06	4.04723e-06
gene1584	10.7786	-0.660945	0.410158	-1.61144	0.107083	0.160701
gene1585	7.99944	-0.153742	0.344182	-0.446689	0.655099	0.721086
gene1586	26.627	-0.174645	0.231987	-0.75282	0.451558	0.539427
gene1587	385.001	0.830784	0.0938571	8.85158	8.62861e-19	9.36483e-18
gene1588	2.55203	0.333841	0.521573	0.640067	0.522129	0.604614
gene1589	420.618	0.268951	0.0873844	3.07779	0.00208543	0.0045894
gene1590	45.6067	-0.158382	0.19734	-0.802586	0.422214	0.512185
gene1591	66.0525	-0.10078	0.212929	-0.473306	0.635995	0.703402
gene1592	185.226	-0.0212818	0.147143	-0.144634	0.885	0.915332
gene1593	117.462	-0.0186752	0.157629	-0.118476	0.90569	0.929363
gene1594	732.276	0.589341	0.0645891	9.12447	7.20887e-20	8.52201e-19
gene1595	154.016	-0.535119	0.135381	-3.95269	7.72776e-05	0.000219217
gene1596	1261.95	-0.41497	0.0907324	-4.57356	4.79508e-06	1.617e-05
gene1597	721.78	0.276305	0.113138	2.4422	0.0145982	0.0273877
gene1598	193.256	-0.119376	0.128211	-0.931092	0.351806	0.44045
gene1599	57.1429	-0.255029	0.160604	-1.58794	0.1123	0.167502
gene1600	90.421	-0.670211	0.142637	-4.69871	2.61809e-06	9.03966e-06
gene1601	479.977	0.227479	0.127918	1.77833	0.0753505	0.118211
gene1602	1417.34	-0.362128	0.0870208	-4.16139	3.1631e-05	9.56145e-05
gene1603	848.728	0.096969	0.101949	0.951151	0.341528	0.431209
gene1604	271.904	-0.371859	0.114904	-3.23625	0.0012111	0.00279688
gene1605	10.9482	-0.620162	0.338317	-1.83308	0.0667904	0.106463
gene1606	72.477	0.0424305	0.168197	0.252267	0.800835	0.846627
gene1607	260.059	0.692373	0.100082	6.91808	4.57792e-12	3.02657e-11
gene1608	47.7039	0.254745	0.17023	1.49648	0.134529	0.19624
gene1609	21.5142	-0.213098	0.228126	-0.934125	0.350239	0.439411
gene1610	545.738	-0.423182	0.107511	-3.93616	8.27952e-05	0.000233412
gene1611	576.923	-0.165767	0.0802965	-2.06444	0.0389764	0.0660687
gene1612	127.023	-0.442847	0.117845	-3.75787	0.000171367	0.000456023
gene1613	305.42	-0.567019	0.10831	-5.23515	1.64848e-07	6.73799e-07
gene1614	922.226	-0.478129	0.0885887	-5.39718	6.76969e-08	2.88188e-07
gene1615	737.533	0.52643	0.158424	3.32292	0.000890797	0.00211556
gene1616	449.329	0.174383	0.0929462	1.87617	0.0606324	0.0976258
gene1617	546.626	0.153674	0.0654939	2.34638	0.0189567	0.034645
gene1618	0.859555	-0.647838	0.59859	-1.08227	0.279131	0.363934
gene1619	360.035	-0.0456573	0.118944	-0.383856	0.701085	0.761164
gene1620	539.641	0.0861503	0.0668079	1.28952	0.197216	0.272436
gene1621	164.501	1.47706	0.140732	10.4955	9.05516e-26	1.61772e-24
gene1622	56.135	0.36474	0.184548	1.9764	0.0481097	0.0796817
gene1623	12.4446	-0.26882	0.308008	-0.872767	0.38279	0.473094
gene1624	126.476	0.0639572	0.123045	0.519786	0.603213	0.676858
gene1625	374.364	-0.093271	0.129028	-0.722871	0.469759	0.55657
gene1626	5.71503	0.760506	0.408185	1.86314	0.0624422	0.100185
gene1627	2.60467	0.524416	0.519696	1.00908	0.312935	0.401587
gene1628	330.851	2.63149	0.159619	16.486	4.62492e-61	2.72356e-59
gene1629	17.9337	0.698182	0.273391	2.55379	0.0106558	0.0205119
gene1630	29.6246	1.23568	0.257183	4.80467	1.55007e-06	5.56973e-06
gene1631	70.9852	1.35273	0.146687	9.22192	2.91839e-20	3.55574e-19
gene1632	27.6858	1.02967	0.294002	3.50226	0.000461325	0.00114611
gene1633	24.6275	0.320578	0.235467	1.36146	0.17337	0.243729
gene1634	19.0754	0.434983	0.248188	1.75264	0.0796639	0.124243
gene1635	47.1982	1.4685	0.196465	7.4746	7.74366e-14	5.83527e-13
gene1636	180.047	1.14945	0.110258	10.4251	1.90447e-25	3.32759e-24
gene1637	118.127	-0.299788	0.123395	-2.4295	0.0151197	0.0282661
gene1638	36.7192	0.271464	0.210356	1.2905	0.196877	0.272085
gene1639	134.788	0.407383	0.15489	2.63014	0.00853493	0.0167228
gene1640	50.5809	0.206186	0.1763	1.16952	0.242194	0.32306
gene1641	60.8606	0.705925	0.161819	4.36244	1.28621e-05	4.14822e-05
gene1642	0.348401	-0.407256	0.537943	-0.757062	0.449013	0.53679
gene1643	136.487	0.297258	0.115462	2.57451	0.0100382	0.0193934
gene1644	121.241	-0.0786531	0.136012	-0.578279	0.563076	0.642246
gene1645	432.176	-0.141049	0.0913083	-1.54475	0.122406	0.180711
gene1646	7.14355	0.431148	0.370191	1.16466	0.244155	0.325403
gene1647	47.5246	0.18342	0.165483	1.10839	0.267692	0.350458
gene1648	101.091	0.0246162	0.137374	0.179191	0.857787	0.894056
gene1649	253.828	-0.454332	0.0882931	-5.14573	2.66485e-07	1.0606e-06
gene1650	417.868	-0.413699	0.0977956	-4.23025	2.33434e-05	7.20001e-05
gene1651	590.384	-0.809616	0.0822982	-9.8376	7.75414e-23	1.12553e-21
gene1652	580.072	0.514749	0.101652	5.06384	4.10893e-07	1.59152e-06
gene1653	1072.58	0.209901	0.116357	1.80394	0.0712408	0.112653
gene1654	817.91	-0.112172	0.0914341	-1.22681	0.219894	0.298193
gene1655	334.225	0.462571	0.107574	4.30002	1.70782e-05	5.35587e-05
gene1656	317.882	0.291468	0.0883225	3.30005	0.000966682	0.00227876
gene1657	218.596	-0.383532	0.177826	-2.15679	0.0310224	0.0540554
gene1658	12.5478	-0.253158	0.296021	-0.855204	0.392438	0.483141
gene1659	349.786	0.579071	0.100063	5.78706	7.16282e-09	3.39967e-08
gene1660	109.315	0.809679	0.128305	6.31055	2.78038e-10	1.54573e-09
gene1661	0.596348	0.458836	0.59147	0.775756	0.437893	0.526664
gene1662	56.3336	0.320179	0.163897	1.95354	0.0507554	0.0835378
gene1663	40.6697	-0.426127	0.215041	-1.9816	0.0475237	0.0789166
gene1664	151.648	0.466968	0.119094	3.921	8.8183e-05	0.00024685
gene1665	20.8803	0.720335	0.235262	3.06185	0.00219974	0.00482758
gene1666	76.1936	-0.307362	0.135149	-2.27425	0.0229511	0.041118
gene1667	37.9245	-0.278218	0.190614	-1.45959	0.144403	0.207314
gene1668	24.706	-0.187821	0.220801	-0.850632	0.394974	0.485886
gene1669	304.364	0.545813	0.10684	5.10871	3.24358e-07	1.27183e-06
gene1670	125.321	0.804032	0.122879	6.54329	6.01804e-11	3.61083e-10
gene1671	0.36758	0.948027	0.540019	1.75554	0.0791663	0.123649
gene1672	116.049	1.3579	0.163094	8.32589	8.37005e-17	7.73743e-16
gene1673	223.397	-0.631236	0.404706	-1.55974	0.118822	0.175909
gene1674	78.7	0.984999	0.151076	6.5199	7.03556e-11	4.17408e-10
gene1675	11.4001	-0.104347	0.307402	-0.339447	0.734273	0.791253
gene1676	3.91384	-1.10527	0.488959	-2.26046	0.0237926	0.0424106
gene1677	4.60535	0.0693848	0.454249	0.152746	0.878598	0.910672
gene1678	26.4647	1.23905	0.229966	5.38795	7.12673e-08	3.02174e-07
gene1679	44.7658	-0.236691	0.187123	-1.2649	0.205908	0.282601
gene1680	88.9625	0.0702054	0.1691	0.415171	0.678017	0.740417
gene1681	9.72897	-0.283884	0.318263	-0.891979	0.372404	0.462596
gene1682	86.2403	-1.19298	0.143792	-8.2966	1.07132e-16	9.76163e-16
gene1683	4456.87	-0.605686	0.0480614	-12.6023	2.04973e-36	5.76826e-35
gene1684	292.633	-0.244555	0.0761248	-3.21255	0.00131562	0.00300767
gene1685	136.117	0.379189	0.119625	3.1698	0.00152543	0.00343303
gene1686	110.39	-0.247038	0.124579	-1.98299	0.047369	0.078742
gene1687	80.9611	0.377483	0.130232	2.89853	0.00374914	0.00788511
gene1688	95.7016	0.271617	0.145341	1.86883	0.061647	0.0990588
gene1689	55.7882	0.318158	0.155131	2.0509	0.040277	0.0681281
gene1690	17.1106	0.00382285	0.273688	0.0139679	0.988856	0.991662
gene1691	0.489709	0.206039	0.571648	0.36043	0.718526	0.77771
gene1692	121.845	0.314378	0.141094	2.22815	0.0258704	0.045749
gene1693	1.20668	0.497158	0.598974	0.830017	0.406529	0.497413
gene1694	39.7164	-0.319261	0.191441	-1.66767	0.0953811	0.145264
gene1695	32.889	0.370776	0.204008	1.81746	0.0691463	0.109833
gene1696	52.1544	0.321769	0.161721	1.98965	0.0466294	0.0776749
gene1697	82.7393	0.148358	0.126244	1.17517	0.239925	0.320572
gene1698	141.062	0.134053	0.123262	1.08755	0.276796	0.361143
gene1699	3.93733	0.275358	0.456478	0.603222	0.546361	0.625649
gene1700	29.557	-0.653174	0.208545	-3.13206	0.00173586	0.00386828
gene1701	83.3216	-0.463349	0.132959	-3.48489	0.000492337	0.00121934
gene1702	162.28	-0.603203	0.110756	-5.44622	5.14502e-08	2.22904e-07
gene1703	627.207	-0.172239	0.0813255	-2.11789	0.0341842	0.0588552
gene1704	868.469	0.240056	0.0750984	3.19655	0.0013908	0.00315685
gene1705	265.034	-0.737241	0.145816	-5.05597	4.28203e-07	1.65454e-06
gene1706	762.887	-0.482848	0.0948813	-5.08897	3.60021e-07	1.40475e-06
gene1707	297.629	-0.400685	0.0908515	-4.41033	1.03214e-05	3.35947e-05
gene1708	15.7681	0.156006	0.281192	0.554804	0.579029	0.656907
gene1709	737.254	-0.315338	0.0854333	-3.69105	0.000223333	0.000581178
gene1710	568.624	-0.223197	0.0691358	-3.22838	0.00124491	0.00286249
gene1711	480.33	-0.368245	0.0917102	-4.01531	5.93682e-05	0.000171317
gene1712	511.004	-0.265977	0.0911696	-2.91738	0.00352981	0.00746826
gene1713	142.891	1.17683	0.116904	10.0666	7.76084e-24	1.18084e-22
gene1714	48.7259	2.43888	0.234522	10.3993	2.49653e-25	4.31466e-24
gene1715	87.211	0.179597	0.138782	1.2941	0.195632	0.270483
gene1716	418.927	0.244396	0.0880695	2.77503	0.00551964	0.0112013
gene1717	3286.73	0.388917	0.0652062	5.96443	2.45495e-09	1.216e-08
gene1718	90.5465	-1.30063	0.155115	-8.3849	5.07682e-17	4.74832e-16
gene1719	285.584	-0.167898	0.142834	-1.17547	0.239805	0.320547
gene1720	966.354	0.854741	0.0744077	11.4873	1.52877e-30	3.47248e-29
gene1721	379.633	-0.432682	0.0822323	-5.2617	1.42729e-07	5.8565e-07
gene1722	292.107	-0.261322	0.0943228	-2.77051	0.00559683	0.0113363
gene1723	914.058	-0.159005	0.069494	-2.28804	0.0221353	0.0397461
gene1724	116.948	0.726972	0.173264	4.19574	2.71979e-05	8.31629e-05
gene1725	385.278	-0.580426	0.206386	-2.81233	0.00491836	0.0101036
gene1726	548.611	-0.73185	0.0880198	-8.31461	9.20516e-17	8.43585e-16
gene1727	480.647	-0.119638	0.0892187	-1.34095	0.179938	0.25196
gene1728	455.386	0.984317	0.0903831	10.8905	1.27947e-27	2.49614e-26
gene1729	13.4426	0.188807	0.290478	0.649986	0.515701	0.598733
gene1730	1142.25	-0.310877	0.0783488	-3.96786	7.25203e-05	0.000206459
gene1731	18.913	0.0503185	0.263791	0.190752	0.84872	0.886348
gene1732	152.816	0.401082	0.107384	3.73502	0.000187701	0.000498522
gene1733	481.144	-0.432955	0.0720101	-6.01242	1.82772e-09	9.1819e-09
gene1734	19.2152	0.547761	0.317922	1.72294	0.0848992	0.131058
gene1735	3.84872	0.638702	0.487192	1.31099	0.189862	0.263882
gene1736	38.8963	2.59869	0.234249	11.0937	1.34568e-28	2.7969e-27
gene1737	57.9341	2.63675	0.20814	12.6682	8.8772e-37	2.56632e-35
gene1738	19.8593	0.789129	0.263295	2.99713	0.00272537	0.00589972
gene1739	30.7439	-0.00639548	0.204863	-0.0312184	0.975095	0.982511
gene1740	22.7885	-1.04551	0.236221	-4.426	9.59963e-06	3.14062e-05
gene1741	625.258	-0.680388	0.0751483	-9.05395	1.37893e-19	1.59454e-18
gene1742	2438.76	-0.575247	0.0743757	-7.73434	1.0394e-14	8.45344e-14
gene1743	133.592	-1.47362	0.143453	-10.2725	9.37574e-25	1.52897e-23
gene1744	24.1866	1.08017	0.230247	4.69136	2.7139e-06	9.36029e-06
gene1745	83.9286	1.02851	0.139141	7.39184	1.4481e-13	1.07092e-12
gene1746	37.8708	0.245733	0.183859	1.33653	0.181377	0.253752
gene1747	81.642	0.945279	0.153998	6.13826	8.3431e-10	4.37085e-09
gene1748	57.8062	-0.447962	0.169855	-2.63732	0.00835636	0.0164134
gene1749	112.314	0.850386	0.135118	6.29366	3.10073e-10	1.70889e-09
gene1750	431.594	3.7461	0.105124	35.635	4.02797e-278	3.20223e-275
gene1751	428.534	-0.130344	0.179846	-0.724754	0.468603	0.555671
gene1752	1368.52	0.24704	0.143876	1.71704	0.0859717	0.132585
gene1753	761.405	0.124602	0.193261	0.644731	0.519102	0.602022
gene1754	1389.24	0.273291	0.192049	1.42303	0.154727	0.22094
gene1755	1521.31	-0.0945925	0.0840541	-1.12538	0.26043	0.342313
gene1756	456.435	0.0751419	0.119153	0.630632	0.528281	0.609179
gene1757	2092.35	0.324914	0.120124	2.70482	0.00683405	0.0136681
gene1758	67.0595	-0.27412	0.178353	-1.53695	0.124305	0.183173
gene1759	13.1258	-0.0495614	0.33439	-0.148214	0.882174	0.913188
gene1760	10.2515	-0.228429	0.335979	-0.679891	0.496573	0.582051
gene1761	439.54	-0.00656046	0.0945978	-0.0693511	0.94471	0.96103
gene1762	51.0162	0.0972564	0.160609	0.605547	0.544816	0.624104
gene1763	76.7528	0.619924	0.157698	3.93109	8.45608e-05	0.000238178
gene1764	176.589	1.40845	0.133018	10.5884	3.3722e-26	6.12777e-25
gene1765	47.9203	-0.130217	0.17969	-0.724676	0.468651	0.555671
gene1766	1.25098	-0.141203	0.585702	-0.241084	0.80949	0.854201
gene1767	0.825326	0.0278642	0.598942	0.0465224	0.962894	0.972953
gene1768	445.433	-0.209988	0.0909904	-2.30781	0.0210098	0.0379825
gene1769	94.8568	-0.662046	0.174373	-3.79671	0.000146627	0.00039254
gene1770	1200.36	-0.777014	0.145671	-5.33403	9.60582e-08	4.00873e-07
gene1771	205.348	-0.997158	0.141333	-7.05538	1.72129e-12	1.18222e-11
gene1772	214.726	2.78258	0.157027	17.7205	2.91448e-70	2.05956e-68
gene1773	156.995	2.89992	0.160552	18.0622	6.32753e-73	5.03038e-71
gene1774	2731.08	-0.388807	0.0551653	-7.04803	1.81463e-12	1.23831e-11
gene1775	1653.07	-0.426033	0.0514901	-8.27409	1.29442e-16	1.16939e-15
gene1776	1513.91	3.02958	0.162652	18.6261	1.97224e-77	1.69506e-75
gene1777	217.427	0.477405	0.111781	4.2709	1.94687e-05	6.0756e-05
gene1778	244.572	0.450867	0.104652	4.30824	1.64559e-05	5.18115e-05
gene1779	382.617	0.493467	0.0867027	5.69148	1.25942e-08	5.81271e-08
gene1780	28.6721	-0.0809423	0.210095	-0.385265	0.700041	0.760551
gene1781	433.431	-0.273848	0.164644	-1.66327	0.0962575	0.146389
gene1782	133495	-0.142918	0.119559	-1.19537	0.231942	0.311512
gene1783	2.06211	-0.730046	0.55013	-1.32704	0.184495	0.257548
gene1784	2.94699	0.258279	0.494815	0.52197	0.601691	0.675536
gene1785	32.4801	-0.554404	0.248895	-2.22746	0.0259164	0.0457856
gene1786	38.652	0.166866	0.189079	0.882522	0.377495	0.467394
gene1787	172.407	0.558699	0.141042	3.96122	7.45664e-05	0.000211904
gene1788	434.691	0.177372	0.0828964	2.13968	0.0323806	0.0561452
gene1789	336.449	0.343532	0.133708	2.56927	0.0101912	0.0196651
gene1790	46.1044	0.294587	0.165607	1.77883	0.0752674	0.118139
gene1791	37.2371	-0.150171	0.205565	-0.73053	0.465066	0.552245
gene1792	11.8803	-0.634473	0.31315	-2.0261	0.0427544	0.07186
gene1793	550.626	-0.24362	0.0856099	-2.8457	0.00443143	0.00918043
gene1794	200.525	-0.220209	0.125826	-1.75011	0.0800999	0.124739
gene1795	577.524	-0.177528	0.128423	-1.38237	0.16686	0.235933
gene1796	1100.46	0.451673	0.0808412	5.58716	2.30813e-08	1.04111e-07
gene1797	421.757	-0.242784	0.115424	-2.1034	0.0354308	0.0607657
gene1798	32.3119	-0.288188	0.193671	-1.48803	0.136743	0.198922
gene1799	143.931	-0.287839	0.127106	-2.26456	0.0235399	0.0420308
gene1800	1419.3	-0.010695	0.0772761	-0.1384	0.889924	0.918221
gene1801	118.032	-0.0607483	0.144438	-0.420583	0.67406	0.737615
gene1802	9.47008	-0.325702	0.325235	-1.00143	0.316617	0.405331
gene1803	17.9205	-0.889774	0.275437	-3.23041	0.00123615	0.00284645
gene1804	46.6332	0.379966	0.174177	2.18149	0.0291475	0.0510122
gene1805	48.1947	0.211346	0.167659	1.26057	0.207464	0.284614
gene1806	6.83345	0.889186	0.379425	2.34351	0.0191034	0.034853
gene1807	1318.4	1.6179	0.0847064	19.1001	2.52223e-81	2.29162e-79
gene1808	28.9529	0.258428	0.209612	1.23289	0.217618	0.295939
gene1809	16.1744	0.139184	0.320124	0.434783	0.66372	0.728306
gene1810	8.00817	0.304729	0.360538	0.845206	0.397996	0.489226
gene1811	2.07208	0.340053	0.545804	0.623032	0.533263	0.613301
gene1812	12.205	1.11575	0.306198	3.64388	0.000268563	0.000690962
gene1813	135.256	0.417597	0.144483	2.89029	0.00384886	0.00806815
gene1814	265.715	-0.251698	0.102203	-2.46273	0.0137884	0.0259758
gene1815	284.781	-0.399686	0.107057	-3.73338	0.000188927	0.000500658
gene1816	63.3836	-0.0295679	0.212111	-0.139398	0.889135	0.918221
gene1817	334.273	1.53298	0.10864	14.1107	3.26408e-45	1.26583e-43
gene1818	601.857	0.178738	0.0966052	1.85019	0.0642868	0.102988
gene1819	495.687	-0.343978	0.0744366	-4.62109	3.81736e-06	1.29554e-05
gene1820	742.968	-0.672605	0.098309	-6.84174	7.8239e-12	5.07755e-11
gene1821	59.0394	-0.874874	0.179023	-4.88692	1.02424e-06	3.7873e-06
gene1822	324.981	-0.669721	0.106552	-6.28537	3.27067e-10	1.79943e-09
gene1823	133.554	-0.459071	0.11938	-3.84546	0.000120327	0.000327323
gene1824	105.85	-0.531891	0.138577	-3.83824	0.000123918	0.000336228
gene1825	81.4954	-0.134609	0.151928	-0.886005	0.375615	0.465856
gene1826	1008.91	0.462795	0.107047	4.32329	1.53721e-05	4.86884e-05
gene1827	678.84	0.708004	0.112796	6.27687	3.45461e-10	1.88757e-09
gene1828	2093.06	0.860257	0.0832438	10.3342	4.93571e-25	8.21757e-24
gene1829	377.171	0.420861	0.130349	3.22873	0.00124342	0.00286113
gene1830	2665.02	0.0832229	0.0663242	1.25479	0.209555	0.286864
gene1831	71.4588	0.376962	0.152266	2.47568	0.0132983	0.0251419
gene1832	243.489	1.17666	0.0948438	12.4062	2.41742e-35	6.51475e-34
gene1833	214.464	-2.3154	0.196349	-11.7923	4.27771e-32	1.06274e-30
gene1834	24.6685	-1.17739	0.239199	-4.92221	8.55718e-07	3.20894e-06
gene1835	388.937	-0.714945	0.0976225	-7.32357	2.41453e-13	1.76106e-12
gene1836	302.792	-0.448825	0.0810163	-5.53994	3.02572e-08	1.35328e-07
gene1837	174.779	-0.663384	0.1098	-6.04174	1.52457e-09	7.73225e-09
gene1838	510.1	-0.507833	0.0769769	-6.59721	4.18961e-11	2.56704e-10
gene1839	193.461	-0.274843	0.107564	-2.55517	0.0106136	0.0204429
gene1840	318.614	-0.473324	0.120137	-3.93987	8.15272e-05	0.00023045
gene1841	0.0907311	-0.225369	0.343619	-0.655869	0.511909	0.595853
gene1842	9.04845	-0.452635	0.339131	-1.33469	0.181978	0.254369
gene1843	134.177	-0.30883	0.109147	-2.82948	0.00466241	0.00962757
gene1844	249.727	-0.144427	0.0916682	-1.57554	0.115131	0.171163
gene1845	216.535	-0.281716	0.105234	-2.67703	0.00742778	0.0147076
gene1846	23.5992	-0.411297	0.244513	-1.68211	0.0925477	0.141559
gene1847	22.0366	-0.115767	0.228043	-0.507652	0.611697	0.68517
gene1848	151.744	-0.276821	0.126009	-2.19683	0.0280324	0.0493048
gene1849	184.069	-0.486423	0.127625	-3.81134	0.000138215	0.0003715
gene1850	618.693	0.00721596	0.0843456	0.0855522	0.931822	0.950961
gene1851	611.392	0.0646344	0.0790259	0.817889	0.41342	0.503556
gene1852	1761.23	0.122082	0.0856483	1.42539	0.154045	0.220065
gene1853	1490.16	-0.0101246	0.0782298	-0.129421	0.897024	0.923584
gene1854	702.676	-0.174415	0.12391	-1.4076	0.15925	0.226483
gene1855	233.499	-0.334473	0.178048	-1.87856	0.0603048	0.0971968
gene1856	137.182	-0.307675	0.13117	-2.34561	0.0189957	0.0346964
gene1857	292.381	-0.037059	0.102563	-0.361329	0.717854	0.777247
gene1858	574.176	-0.643938	0.135287	-4.75978	1.93808e-06	6.81759e-06
gene1859	216.547	-0.431114	0.104507	-4.12522	3.70378e-05	0.000110488
gene1860	0.324415	-0.151137	0.500053	-0.302243	0.762467	0.816379
gene1861	1303.63	-0.238025	0.0548271	-4.34137	1.41597e-05	4.53453e-05
gene1862	135.805	-0.43426	0.120355	-3.60814	0.000308396	0.000788344
gene1863	255.273	-0.684042	0.0984035	-6.9514	3.61685e-12	2.41124e-11
gene1864	779.533	-0.37809	0.0660364	-5.72548	1.03143e-08	4.80929e-08
gene1865	32.1011	-0.794062	0.196801	-4.03485	5.46372e-05	0.000158528
gene1866	1049.66	-0.672562	0.139234	-4.83045	1.36223e-06	4.94507e-06
gene1867	174.419	-0.386764	0.0990684	-3.90401	9.46125e-05	0.000262996
gene1868	899.924	-0.314764	0.11129	-2.82831	0.00467944	0.00965646
gene1869	931.54	0.0203115	0.136412	0.148897	0.881635	0.913188
gene1870	543.583	-0.085599	0.0687942	-1.24428	0.213398	0.291122
gene1871	390.666	-0.0408421	0.106275	-0.384307	0.700751	0.761062
gene1872	261.741	-0.727214	0.141878	-5.12562	2.96556e-07	1.17441e-06
gene1873	829.036	1.01258	0.135539	7.47074	7.9747e-14	5.99517e-13
gene1874	279.962	-0.310159	0.0976434	-3.17645	0.0014909	0.00336245
gene1875	437.241	0.650369	0.0999641	6.50603	7.71643e-11	4.53572e-10
gene1876	38.4808	-0.108838	0.237966	-0.457369	0.647406	0.7141
gene1877	87.9265	-0.667963	0.131566	-5.07702	3.83408e-07	1.489e-06
gene1878	193.506	-0.501622	0.0996458	-5.03406	4.80207e-07	1.84427e-06
gene1879	1087.15	-0.299658	0.120147	-2.4941	0.0126278	0.023974
gene1880	2.2955	-1.49721	0.558985	-2.67844	0.00739661	0.0146641
gene1881	3.85701	-1.39118	0.491166	-2.83241	0.00461987	0.00955214
gene1882	6.85389	-0.901408	0.406553	-2.2172	0.0266096	0.046932
gene1883	2.44587	-0.996051	0.551077	-1.80746	0.0706901	0.111894
gene1884	214.764	-0.181671	0.11187	-1.62395	0.104387	0.157322
gene1885	518.766	0.0691541	0.079046	0.874859	0.38165	0.47187
gene1886	237.466	0.361801	0.12722	2.84391	0.0044564	0.00922613
gene1887	1891.5	-0.410719	0.11454	-3.58581	0.000336029	0.000854858
gene1888	1355.75	-0.446993	0.114815	-3.89315	9.89491e-05	0.000274331
gene1889	604.773	-0.400484	0.0960008	-4.17168	3.02363e-05	9.18352e-05
gene1890	723.526	-0.645191	0.102899	-6.27014	3.60731e-10	1.96762e-09
gene1891	757.872	-0.565708	0.101229	-5.58838	2.292e-08	1.03531e-07
gene1892	1086.24	2.85388	0.161956	17.6214	1.68864e-69	1.16736e-67
gene1893	18864.3	4.27258	0.336879	12.6828	7.36357e-37	2.14827e-35
gene1894	2092.07	2.05262	0.209283	9.80784	1.04175e-22	1.48555e-21
gene1895	528.923	0.625066	0.0901736	6.93181	4.15504e-12	2.75846e-11
gene1896	367.955	3.19606	0.212222	15.06	2.96918e-51	1.49873e-49
gene1897	96.5138	0.699744	0.162149	4.31543	1.59294e-05	5.03035e-05
gene1898	23.0974	-0.0413404	0.219093	-0.188689	0.850337	0.887454
gene1899	40.2328	1.18253	0.210611	5.61477	1.96825e-08	8.96712e-08
gene1900	26.2211	1.00074	0.231331	4.326	1.51841e-05	4.81411e-05
gene1901	101.679	1.40338	0.150601	9.31851	1.17981e-20	1.48292e-19
gene1902	79.1454	0.336628	0.186716	1.80288	0.0714064	0.11284
gene1903	612.333	-1.00793	0.135652	-7.43029	1.08357e-13	8.06966e-13
gene1904	32.5326	-0.352444	0.203156	-1.73484	0.0827686	0.12833
gene1905	188.284	1.45697	0.122375	11.9057	1.105e-32	2.81113e-31
gene1906	2.18145	0.59686	0.536126	1.11328	0.265587	0.348275
gene1907	77.8033	1.45504	0.147034	9.89597	4.334e-23	6.3512e-22
gene1908	3.27493	-0.814276	0.49081	-1.65905	0.0971067	0.147398
gene1909	15.0647	1.17033	0.301137	3.88637	0.000101753	0.00028088
gene1910	43.8772	-0.847249	0.187318	-4.52305	6.0955e-06	2.03183e-05
gene1911	185.253	-0.0186576	0.129746	-0.143801	0.885658	0.915332
gene1912	40.1384	0.122723	0.184707	0.664421	0.506421	0.591848
gene1913	4169.25	2.1526	0.207365	10.3807	3.03424e-25	5.15984e-24
gene1914	56.1052	0.61012	0.181207	3.36698	0.000759951	0.00183218
gene1915	38.4017	-0.333281	0.202205	-1.64823	0.0993045	0.150375
gene1916	16.0256	0.336768	0.268927	1.25227	0.210473	0.287873
gene1917	46.018	1.56086	0.194646	8.01896	1.06646e-15	9.19067e-15
gene1918	173.861	1.06313	0.109651	9.69562	3.1471e-22	4.37021e-21
gene1919	11.7993	0.230112	0.319021	0.721307	0.470721	0.557294
gene1920	127.606	1.10911	0.126948	8.73669	2.40036e-18	2.51919e-17
gene1921	11.7982	-0.520981	0.29838	-1.74603	0.0808049	0.125626
gene1922	361.692	0.402142	0.0883268	4.55289	5.29146e-06	1.77311e-05
gene1923	221.284	0.0216546	0.13137	0.164838	0.869072	0.903448
gene1924	76.1372	0.171168	0.161108	1.06244	0.288037	0.373277
gene1925	29.5895	-0.794989	0.217667	-3.65231	0.000259892	0.00067028
gene1926	92.805	0.527292	0.154403	3.41504	0.000637718	0.00154923
gene1927	262.526	0.864872	0.13501	6.40597	1.49417e-10	8.54581e-10
gene1928	192.104	1.14095	0.11671	9.77589	1.42897e-22	2.01067e-21
gene1929	26.4783	-0.0405463	0.279268	-0.145188	0.884563	0.915332
gene1930	146.289	0.60976	0.138979	4.38742	1.14702e-05	3.72195e-05
gene1931	168.941	0.710472	0.111624	6.36484	1.95489e-10	1.10615e-09
gene1932	56.2601	-0.105369	0.161498	-0.652444	0.514115	0.597886
gene1933	2.26133	-0.0925028	0.534408	-0.173094	0.862578	0.898165
gene1934	3.8674	0.325493	0.467651	0.696017	0.486418	0.572262
gene1935	110.132	-0.648751	0.143657	-4.51597	6.30288e-06	2.09327e-05
gene1936	19.0078	-0.631253	0.263791	-2.393	0.0167111	0.0308618
gene1937	75.0391	0.176452	0.137508	1.28321	0.199417	0.275237
gene1938	253.004	0.200279	0.161985	1.2364	0.216309	0.294588
gene1939	782.958	0.344751	0.0966674	3.56636	0.000361972	0.000917187
gene1940	929.366	-0.466826	0.0856193	-5.45235	4.97089e-08	2.16837e-07
gene1941	386.246	-0.0563862	0.0845835	-0.666634	0.505006	0.590632
gene1942	282.52	-0.90952	0.124342	-7.31464	2.58064e-13	1.8779e-12
gene1943	780.358	0.191228	0.129315	1.47878	0.139198	0.20157
gene1944	419.981	-0.0237129	0.086829	-0.273099	0.784777	0.833253
gene1945	496.469	0.0689474	0.0839247	0.821538	0.41134	0.501837
gene1946	86.3511	-0.0769777	0.143035	-0.538175	0.590456	0.666291
gene1947	58.8242	-0.14845	0.161621	-0.91851	0.358352	0.447237
gene1948	85.1362	0.293863	0.136888	2.14675	0.0318131	0.0552517
gene1949	43.4479	-0.111118	0.176451	-0.62974	0.528865	0.609565
gene1950	161.325	-0.232552	0.107981	-2.15363	0.0312692	0.0544121
gene1951	549.632	-0.886577	0.148465	-5.97162	2.34916e-09	1.16724e-08
gene1952	864.312	-0.497885	0.0781413	-6.3716	1.87067e-10	1.06227e-09
gene1953	154.067	-0.465749	0.12734	-3.65753	0.000254655	0.000657842
gene1954	92.5529	-0.091583	0.14251	-0.642644	0.520455	0.603371
gene1955	172.723	-0.0892191	0.106877	-0.834786	0.403838	0.495258
gene1956	331.212	-0.242726	0.13508	-1.7969	0.0723515	0.114069
gene1957	237.481	2.55547	0.141102	18.1108	2.61928e-73	2.13572e-71
gene1958	263.604	3.4964	0.144616	24.177	3.88197e-129	8.81761e-127
gene1959	91.9092	2.73466	0.250694	10.9083	1.05182e-27	2.0775e-26
gene1960	35.8626	1.96009	0.305412	6.41784	1.3822e-10	7.93394e-10
gene1961	4.79978	-0.373304	0.421836	-0.884953	0.376182	0.466378
gene1962	331.893	0.690824	0.10669	6.47508	9.47619e-11	5.50901e-10
gene1963	278.718	-0.185095	0.0982274	-1.88435	0.059517	0.0961219
gene1964	360.162	-0.275998	0.0823961	-3.34964	0.000809158	0.00193033
gene1965	53.6723	-0.461285	0.162981	-2.8303	0.00465051	0.00960924
gene1966	598.341	-0.607899	0.0794478	-7.65155	1.98566e-14	1.57668e-13
gene1967	20.4837	0.497521	0.250351	1.9873	0.0468897	0.0780268
gene1968	22.1211	0.552297	0.235343	2.34678	0.0189366	0.0346281
gene1969	94.1248	0.325371	0.141629	2.29735	0.0215987	0.0389365
gene1970	81.0426	2.10567	0.159979	13.1622	1.44845e-39	4.70008e-38
gene1971	158.14	1.25088	0.126527	9.88628	4.77454e-23	6.9647e-22
gene1972	599.502	-0.777567	0.120477	-6.4541	1.08866e-10	6.30591e-10
gene1973	1246.11	-0.138982	0.0627286	-2.21561	0.0267182	0.0470975
gene1974	522.778	2.5038	0.140666	17.7996	7.11372e-71	5.14128e-69
gene1975	78.4627	0.286633	0.15185	1.88761	0.0590781	0.0955102
gene1976	73.7652	-0.457151	0.176421	-2.59125	0.00956279	0.0185425
gene1977	131.768	0.540725	0.139216	3.88406	0.000102725	0.000283319
gene1978	111.479	-0.387283	0.115775	-3.34515	0.000822387	0.00196041
gene1979	270.159	1.17299	0.0938585	12.4975	7.70723e-36	2.11284e-34
gene1980	197.947	-0.502398	0.0944094	-5.32148	1.02925e-07	4.27843e-07
gene1981	12.7317	0.358073	0.314601	1.13818	0.255044	0.337231
gene1982	361.815	0.134336	0.138132	0.972518	0.330793	0.419928
gene1983	240.819	0.277251	0.102411	2.70723	0.00678478	0.0135781
gene1984	346.493	-0.493597	0.0958291	-5.15081	2.59371e-07	1.03358e-06
gene1985	393.322	-0.16277	0.0823771	-1.97592	0.0481639	0.07973
gene1986	57.4683	-0.928791	0.191507	-4.84989	1.23527e-06	4.52033e-06
gene1987	22.7935	-0.65027	0.257629	-2.52405	0.0116011	0.0221172
gene1988	543.245	-0.234573	0.12477	-1.88004	0.0601028	0.0969203
gene1989	1968.3	-0.313074	0.121295	-2.5811	0.00984871	0.0190504
gene1990	97.474	1.33627	0.144657	9.23752	2.52272e-20	3.08548e-19
gene1991	104.025	-0.438253	0.153033	-2.86378	0.00418624	0.0087065
gene1992	82.1465	-0.747939	0.190525	-3.92566	8.64911e-05	0.00024297
gene1993	229.847	-0.187853	0.0892689	-2.10436	0.0353475	0.0606611
gene1994	148.683	1.0708	0.120427	8.89168	6.01925e-19	6.57774e-18
gene1995	71.0551	-0.654942	0.158476	-4.13275	3.58442e-05	0.000107128
gene1996	156.563	1.03975	0.1102	9.4351	3.90627e-21	5.08757e-20
gene1997	0.0865028	-0.217531	0.339987	-0.639823	0.522287	0.604614
gene1998	29.4227	-0.0437178	0.22124	-0.197604	0.843355	0.881324
[truncated: 1,188 more rows]

## Sheet: All_Genes
			Average of log2 RPKM for five replicates in each condition.
Gene ID	Locus Tag	Gene Name	RPKM Replete	RPKM Limited		log2 FC	p-value (adj)	Protein Product
gene0	NVIE_000010	NVIE_000010	9.25187	9.66105		0.582926	7.87864e-07	hypothetical protein
gene1	NVIE_000020	NVIE_000020	8.52995	8.92476		0.558831	7.98666e-05	conserved protein of unknown function
gene2	NVIE_000030	NVIE_000030	6.72623	6.60293		0.0603408	0.696821	Putative nitroreductase family protein
gene3	NVIE_0004	NVIE_0004	2.88922	3.96802		1.19904	0.000682775	protein of unknown function
gene4	NVIE_000040	NVIE_000040	6.2619	6.20219		0.146718	0.478134	protein of unknown function
gene5	NVIE_000050	hcs	10.5299	10.9566		0.618336	7.33528e-21	putative hydroxymethylglutaryl-CoA synthase
gene6	NVIE_000060	ilvA	9.12377	8.20848		-0.723557	1.06673e-11	threonine ammonia-lyase
gene7	NVIE_000070	NVIE_000070	7.98613	7.27476		-0.531894	0.000517985	conserved protein of unknown function
gene8	NVIE_000080	NVIE_000080	9.53918	9.64545		0.303847	0.0760901	putative protein of unknown function DUF2024
gene9	NVIE_000090	NVIE_000090	8.06049	8.1749		0.299598	0.00790518	putative hydroxyacylglutathione hydrolase
gene10	NVIE_000100	resA	7.75461	7.02778		-0.539235	3.5379e-06	putative thioredoxin
gene11	NVIE_000110	NVIE_000110	6.98924	6.85318		0.0589207	0.676919	nitroreductase-like protein
gene12	NVIE_000120	NVIE_000120	7.63656	7.31615		-0.134477	0.33933	putative protein of unknown function DUF432
gene13	NVIE_000130	NVIE_000130	7.61726	7.91711		0.491969	4.1101e-10	putative CorA ion transporter
gene14	NVIE_000140	mscS	8.04626	7.73671		-0.111547	0.246025	putative mechanosensitive ion channel MscS
gene15	NVIE_000150	NVIE_000150	6.80412	6.26403		-0.363873	0.00891444	major facilitator superfamily MFS-1
gene16	NVIE_000160	NVIE_000160	8.47842	8.29144		-0.0210856	0.913188	hypothetical protein
gene17	NVIE_000170	NVIE_000170	5.80971	5.79201		0.155169	0.438715	protein of unknown function
gene18	NVIE_000180	NVIE_000180	4.45228	4.74793		0.393869	0.194652	protein of unknown function
gene19	NVIE_000190	NVIE_000190	8.94993	8.85518		0.0844653	0.517217	putative adenylate/guanylate cyclase
gene20	NVIE_000200	rps9p	10.8427	10.0874		-0.55996	2.30494e-19	30S ribosomal protein S9p
gene21	NVIE_0022	rpl13p	10.8768	10.1831		-0.49557	1.8661e-16	50S ribosomal protein L13p
gene22	NVIE_000210	rpl18e	11.0407	10.0764		-0.765351	4.92091e-23	50S ribosomal protein L18e
gene23	NVIE_000220	rpoD	9.80313	9.2655		-0.341627	1.66946e-08	DNA-directed RNA polymerase, subunit D
gene24	NVIE_000230	NVIE_000230	9.17003	9.30698		0.324723	0.000368689	putative ribosome maturation protein SDO1
gene25	NVIE_000240	ecr	11.1368	10.2403		-0.70625	3.73287e-11	exosome complex RNA-binding protein
gene26	NVIE_000250	ecx1	10.2805	9.45451		-0.624808	3.94913e-13	putative exosome complex exonuclease
gene27	NVIE_000260	ecx2	10.7189	9.83604		-0.683219	6.64141e-16	putative exosome complex exonuclease
gene28	NVIE_000270	rpl37ae	10.4258	9.6387		-0.577024	3.90473e-05	50S ribosomal protein L37ae
gene29	NVIE_0030	NVIE_0030	10.2749	9.32176		-0.75744	6.86704e-09	protein of unknown function
gene30	NVIE_000290	NVIE_000290	10.1031	9.35728		-0.541406	1.05881e-10	prefoldin, subunit beta
gene31	NVIE_000300	xpf	7.91298	7.12962		-0.580934	8.02267e-12	putative DNA repair nuclease XPF
gene32	NVIE_000310	NVIE_000310	7.45935	6.91891		-0.335521	0.00967321	putative Rhodanese-related sulfurtransferase
gene33	NVIE_000320	NVIE_000320	7.36047	6.63414		-0.525381	0.00162785	putative nucleotide binding protein
gene34	NVIE_000330	NVIE_000330	8.27553	7.8002		-0.270847	0.0763377	putative inorganic polyphosphate/ATP-NAD kinase
gene35	NVIE_000340	NVIE_000340	8.28576	7.86734		-0.232125	0.0835378	thiosulfate sulfurtransferase
gene36	NVIE_000350	NVIE_000350	7.98787	8.08304		0.289921	0.00614342	protein of unknown function
gene37	NVIE_000360	NVIE_000360	10.2917	10.2044		0.103835	0.235107	4Fe-4S ferredoxin iron-sulfur binding domain protein
gene38	NVIE_000370	coaD	7.53528	7.03696		-0.283431	0.0452181	phosphopantetheine adenylyltransferase
gene39	NVIE_000380	NVIE_000380	9.31667	8.88994		-0.236172	0.0910264	hypothetical protein
gene40	NVIE_000390	NVIE_000390	6.66738	6.17803		-0.283536	0.126645	hypothetical protein
gene41	NVIE_000400	trpS	8.38965	8.17085		-0.0416503	0.790651	tryptophan--tRNA ligase
gene42	NVIE_000410	pheS	8.10802	7.07458		-0.860053	4.8861e-08	phenylalanine--tRNA ligase alpha chain
gene43	NVIE_000420	pheT	7.06804	6.10942		-0.74199	6.08877e-11	phenylalanine--tRNA ligase beta chain
gene44	NVIE_000430	NVIE_000430	9.77534	8.84052		-0.736362	1.18049e-26	putative thiamine biosynthesis protein
gene45	NVIE_000440	NVIE_000440	9.70585	8.9049		-0.610154	6.53061e-10	putative SepF homologue
gene46	NVIE_000450	NVIE_000450	8.6576	7.35676		-1.07615	7.32079e-17	Putative beta-lactamase domain-containing metal-dependent RNase
gene47	NVIE_000460	NVIE_000460	10.4063	9.62975		-0.581838	1.06013e-09	putative deoxyribonuclease/rho motif-related TRAM-domain containing protein
gene48	NVIE_000470	egsA	9.15467	8.5213		-0.44127	2.97213e-05	glycerol-1-phosphate dehydrogenase
gene49	NVIE_000480	NVIE_000480	6.17029	5.92836		-0.042885	0.823888	putative cyclase/dehydrase
gene50	NVIE_t0010	NVIE_t0010	4.19936	1.95194		-1.04042	0.0920623	tRNA-Cys
gene51	NVIE_000490	NVIE_000490	6.61891	5.52981		-0.890661	3.54317e-09	hypothetical protein
gene52	NVIE_000500	NVIE_000500	7.78654	7.20317		-0.382508	7.77024e-06	putative translation elongation factor EF Tu-like protein
gene53	NVIE_000510	NVIE_000510	9.19535	8.86419		-0.16648	0.331905	protein of unknown function
gene54	NVIE_000520	NVIE_000520	7.27214	7.09899		0.0182964	0.923584	hypothetical protein
gene55	NVIE_000530	nirK	13.8396	13.3393		-0.308919	0.000202178	putative copper-containing nitrite reductase
gene56	NVIE_000540	amoC1	11.2547	10.6904		-0.370534	0.00130324	ammonia monooxygenase subunit C
gene57	NVIE_000550	NVIE_000550	8.83464	7.67483		-0.931337	3.92466e-10	hypothetical protein
gene58	NVIE_000560	NVIE_000560	7.38015	6.87641		-0.241424	0.237467	hypothetical protein
gene59	NVIE_000570	NVIE_000570	9.37724	9.83987		0.630037	4.0758e-06	protein of unknown function
gene60	NVIE_000580	NVIE_000580	7.74087	7.75802		0.196842	0.214137	hypothetical protein
gene61	NVIE_000590	NVIE_000590	7.17424	8.31774		1.3253	1.85734e-30	putative Zinc/iron permease
gene62	NVIE_000600	NVIE_000600	7.01124	7.64549		0.812523	1.23077e-11	multicopper oxidase type 3
gene63	NVIE_000610	NVIE_000610	7.25474	7.43157		0.348992	0.00864455	putative protein of unknown function DUF309
gene64	NVIE_000620	NVIE_000620	7.42577	7.45345		0.203589	0.179258	hypothetical protein
gene65	NVIE_000630	prs	8.44389	7.51257		-0.728915	1.85185e-21	ribose-phosphate pyrophosphokinase
gene66	NVIE_000640	rnz	7.10946	6.24997		-0.672419	7.27422e-06	ribonuclease Z
gene67	NVIE_000650	NVIE_000650	5.45744	5.71607		0.414361	0.045749	putative serine/threonine-protein phosphatase
gene68	NVIE_000660	NVIE_000660	6.44395	6.29554		0.0376418	0.864336	protein of unknown function
gene69	NVIE_000670	rpl32e	11.5016	10.7081		-0.597089	2.60341e-19	50S ribosomal protein L32e
gene70	NVIE_000680	rpl19e	11.49	10.9886		-0.305247	7.82573e-06	50S ribosomal protein L19e
gene71	NVIE_000690	NVIE_000690	7.64973	7.4419		0.0174376	0.935921	putative methylated-DNA--protein-cysteine methyltransferase
gene72	NVIE_000700	NVIE_000700	5.76286	5.1305		-0.434605	0.00771389	putative D-tyrosyl-tRNA(Tyr) deacylase
gene73	NVIE_000710	nusG	9.81572	9.0508		-0.56861	3.09449e-14	putative transcription antitermination protein NusG
gene74	NVIE_000720	NVIE_000720	9.18784	8.53966		-0.449344	8.05345e-06	putative siroheme synthase
gene75	NVIE_000730	hemA	9.13774	8.85987		-0.0942417	0.476016	glutamyl-tRNA reductase
gene76	NVIE_000740	hemB21	8.38193	8.01991		-0.162934	0.0904424	delta-aminolevulinic acid dehydratase
gene77	NVIE_000750	NVIE_000750	7.01697	6.59479		-0.224477	0.0815705	hypothetical protein
gene78	NVIE_t0020	NVIE_t0020	7.11606	6.14396		-0.744512	0.0141916	tRNA-Gly
gene79	NVIE_000760	NVIE_000760	8.21941	7.74058		-0.28454	0.00983599	protein of unknown function
gene80	NVIE_000770	NVIE_000770	5.50767	5.81394		0.518079	0.00104237	protein of unknown function
gene81	NVIE_000780	NVIE_000780	6.2586	6.97587		0.852881	1.20267e-06	protein of unknown function
gene82	NVIE_000790	NVIE_000790	7.04081	7.22819		0.382577	0.0290823	protein of unknown function
gene83	NVIE_000800	NVIE_000800	7.28117	7.57219		0.459568	0.00761257	hypothetical protein
gene84	NVIE_000810	NVIE_000810	7.18573	7.32338		0.330693	0.00549433	hypothetical protein
gene85	NVIE_000820	NVIE_000820	5.99102	6.90141		0.94986	0.000298982	protein of unknown function
gene86	NVIE_000830	NVIE_000830	6.80234	7.53944		0.923973	6.91477e-09	exported protein of unknown function
gene87	NVIE_000840	NVIE_000840	9.32255	9.7303		0.584147	3.23849e-07	hypothetical protein
gene88	NVIE_000850	NVIE_000850	10.3861	10.0169		-0.180638	0.0847891	hypothetical protein
gene89	NVIE_000870	NVIE_000870	7.00119	6.80898		0.0157614	0.915332	fragment of putative GCN5-related N-acetyltransferase (part 2)
gene90	NVIE_000880	NVIE_000880	8.79536	8.78621		0.185431	0.00766803	putative glycosyl transferase family 2
gene91	NVIE_000890	NVIE_000890	9.83415	9.54243		-0.0983008	0.175342	putative ferredoxin
gene92	NVIE_000900	pox	7.07473	7.70253		0.821007	1.13889e-24	putative pyruvate dehydrogenase/ pyruvate oxidase
gene93	NVIE_000910	NVIE_000910	6.59642	6.7754		0.321209	0.114005	membrane protein of unknown function
gene94	NVIE_000920	NVIE_000920	6.38434	7.41051		1.2039	1.43014e-26	putative transcriptional regulator TrmB
gene95	NVIE_000930	NVIE_000930	5.22943	8.36357		3.19856	1.12089e-104	putative peptidase M10A
gene96	NVIE_000940	NVIE_000940	7.95425	6.42913		-1.37748	2.57413e-09	cell surface protein with DUF11 domain
gene97	NVIE_000950	NVIE_000950	10.5221	10.0447		-0.341363	0.104554	hypothetical protein with HTH ARSR and V4R signature
gene98	NVIE_000960	NVIE_000960	6.3866	5.35677		-0.808533	0.0013296	protein of unknown function
gene99	NVIE_000970	NVIE_000970	12.0207	10.7417		-1.08517	1.51543e-29	hypothetical protein
gene100	NVIE_000980	NVIE_000980	7.15482	6.57032		-0.40653	0.00288359	protein of unknown function
gene101	NVIE_000990	NVIE_000990	9.34473	7.53425		-1.65078	1.19515e-12	hypothetical protein
gene102	NVIE_001000	NVIE_001000	7.7824	4.02328		-3.51431	1.08262e-52	putative surface-associated Ca2+-binding protein, Haemolysin-type
gene103	NVIE_001010	NVIE_001010	7.01562	7.73551		0.865823	2.58645e-08	putative surface-associated Ca2+-binding protein, Haemolysin-type
gene104	NVIE_001020	NVIE_001020	6.07934	4.28766		-1.59522	5.23521e-34	putative cell wall surface anchor family protein
gene105	NVIE_001030	NVIE_001030	7.67655	6.49895		-0.983997	1.09356e-16	protein of unknown function
gene106	NVIE_001040	NVIE_001040	8.39311	8.8468		0.626553	8.03972e-07	putative membrane associated signal transduction histidine kinase, with phosphoacceptor and ATP binding domain
gene107	NVIE_001050	NVIE_001050	1.93991	1.5033		-0.262658	0.664852	zinc finger C2H2 domain-containing protein
gene108	NVIE_001060	NVIE_001060	2.6013	0.807608		-0.778554	0.266165	protein of unknown function
gene109	NVIE_0108	NVIE_0108	0	0.222976		0.235516	0.571231	hypothetical protein
gene110	NVIE_001070	NVIE_001070	3.94519	3.84778		-0.239178	0.675536	conserved protein of unknown function
gene111	NVIE_001080	NVIE_001080	6.49402	6.89018		0.590548	0.000135402	putative ketosteroid isomerase-like protein
gene112	NVIE_001090	NVIE_001090	3.03795	2.82355		-0.198293	0.758038	protein of unknown function
gene113	NVIE_001100	NVIE_001100	2.16799	3.06328		0.992244	0.0111697	protein of unknown function
gene114	NVIE_001110	NVIE_001110	2.03334	2.61894		0.592926	0.269142	protein of unknown function
gene115	NVIE_001120	NVIE_001120	3.14987	3.31001		0.330343	0.337867	protein of unknown function
gene116	NVIE_001130	NVIE_001130	5.84049	5.84717		0.198229	0.0660109	putative transcriptional regulator
gene117	NVIE_001140	NVIE_001140	5.24437	4.92494		-0.0915501	0.662417	protein of unknown function
gene118	NVIE_001150	NVIE_001150	2.58893	3.98535		1.20001	0.0113093	exported protein of unknown function
gene119	NVIE_001160	NVIE_001160	3.26265	4.43303		1.33028	1.64914e-06	protein of unknown function
gene120	NVIE_001170	NVIE_001170	4.18781	4.32427		0.300553	0.174142	protein of unknown function
gene121	NVIE_001180	NVIE_001180	6.23533	7.49115		1.44109	2.6893e-40	protein of unknown function
gene122	NVIE_001190	NVIE_001190	8.8805	8.6782		-0.0108376	0.93153	hypothetical protein
gene123	NVIE_001200	NVIE_001200	4.22964	4.73151		0.664225	0.0981811	protein of unknown function
gene124	NVIE_001210	NVIE_001210	4.45301	4.93064		0.658949	4.86469e-06	putative integrase family protein
gene125	NVIE_001220	NVIE_001220	1.57322	0.876311		-0.330851	0.656907	hypothetical protein
gene126	NVIE_001230	NVIE_001230	7.21228	7.09242		0.0704601	0.525619	C-5 cytosine-specific DNA methylase
gene127	NVIE_001240	NVIE_001240	5.8708	5.80751		0.13373	0.431209	putative HhH-GPD superfamily base excision DNA repair protein
gene128	NVIE_001250	NVIE_001250	5.1234	5.38955		0.439055	0.0011792	protein of unknown function
gene129	NVIE_001260	NVIE_001260	5.70719	4.76168		-0.746936	7.96696e-07	protein of unknown function
gene130	NVIE_001270	NVIE_001270	6.2893	6.3401		0.245211	0.00185216	putative DEAD-box superfamily II helicase
gene131	NVIE_001280	NVIE_001280	6.59639	6.48006		0.0831891	0.373277	protein of unknown function
gene132	NVIE_001290	NVIE_001290	5.80734	5.6301		0.0239408	0.890129	protein of unknown function
gene133	NVIE_001300	NVIE_001300	6.007	5.6228		-0.189655	0.308548	hypothetical protein
gene134	NVIE_0132	NVIE_0132	9.97767	10.007		0.224548	0.00624648	putative signal transduction response regulator, receiver domain
gene135	NVIE_001310	thyX	6.75139	6.05368		-0.50595	6.44364e-08	putative thymidylate synthase ThyX
gene136	NVIE_001320	NVIE_001320	11.3395	9.82888		-1.38127	0.00224822	hypothetical protein
gene137	NVIE_001330	cdvA	10.7722	10.5498		-0.0507213	0.758869	putative archaeal cell division protein CdvA with coiled-coil domain
gene138	NVIE_001340	coxA2	5.28371	6.40679		1.30235	8.71179e-41	heme-copper oxidase subunit I
gene139	NVIE_001350	NVIE_001350	6.35222	5.96558		-0.166002	0.350233	protein of unknown function
gene140	NVIE_001360	NVIE_001360	6.72823	6.14383		-0.408223	0.00134444	hypothetical protein
gene141	NVIE_001370	hemL1	9.25402	8.63652		-0.423334	1.23949e-08	glutamate-1-semialdehyde 2,1-aminomutase
gene142	NVIE_001380	NVIE_001380	8.53483	7.85127		-0.496672	0.0028893	hypothetical protein
gene143	NVIE_001390	NVIE_001390	9.98227	9.56026		-0.24437	0.146766	hypothetical protein
gene144	NVIE_001400	NVIE_001400	7.42682	6.95244		-0.267598	0.0544121	hypothetical protein
gene145	NVIE_001410	NVIE_001410	6.54992	6.06137		-0.288018	0.035107	putative helicase
gene146	NVIE_001420	NVIE_001420	6.91919	6.06619		-0.624361	1.60291e-05	DUF367 domain-containing protein
gene147	NVIE_RNA0139656D	NVIE_RNA0139656D	15.4184	16.1399		0.95057	5.15671e-06	miscellaneous RNA (RNaseP_arch)
gene148	NVIE_001430	NVIE_001430	3.0482	2.66778		0.0262507	0.967956	protein of unknown function
gene149	NVIE_001440	NVIE_001440	4.04854	3.6138		-0.15995	0.731689	protein of unknown function
gene150	NVIE_001450	NVIE_001450	8.18305	7.77739		-0.225035	0.316655	protein of unknown function
gene151	NVIE_0148	NVIE_0148	7.35742	6.56517		-0.578531	0.000104299	hypothetical protein
gene152	NVIE_001470	NVIE_001470	7.62584	7.15827		-0.283504	0.035774	putative NOL1/NOP2/sun family putative RNA methylase
gene153	NVIE_001480	NVIE_001480	9.17264	9.27805		0.302794	0.00282429	PUA domain-containing protein
gene154	NVIE_001490	NVIE_001490	9.48265	9.50612		0.249363	0.195168	protein of unknown function
gene155	NVIE_001500	NVIE_001500	10.703	9.87668		-0.63726	2.48525e-10	protein of unknown function
gene156	NVIE_001510	cofD	5.99177	5.20141		-0.58438	3.29762e-06	LPPG:FO 2-phospho-L-lactate transferase
gene157	NVIE_001520	cofC	8.53004	7.37188		-0.951414	7.4528e-29	2-phospho-L-lactate guanylyltransferase
gene158	NVIE_001530	NVIE_001530	6.80514	5.88351		-0.735036	2.2567e-05	protein of unknown function
gene159	NVIE_0156	NVIE_0156	6.92063	6.41633		-0.291323	0.0281953	hypothetical protein
gene160	NVIE_001540	NVIE_001540	8.24104	7.38655		-0.657222	2.5844e-24	DUF2070-domain containing protein
gene161	NVIE_0158	secB	9.15742	7.95463		-0.969874	5.52681e-13	protein translocase subunit SecB
gene162	NVIE_001550	NVIE_001550	9.60092	8.89285		-0.487066	0.00247527	hypothetical protein
gene163	NVIE_001560	NVIE_001560	10.6155	10.0273		-0.389561	9.79293e-11	protein translation factor SUI1
gene164	NVIE_001570	NVIE_001570	7.33666	7.28779		0.122723	0.444569	putative membrane associated signal transduction histidine kinase, with extracellular ligand binding and ATP binding domain
gene165	NVIE_001580	NVIE_001580	9.13841	9.69668		0.692648	7.04643e-05	protein of unknown function
gene166	NVIE_001590	tfb1	10.79	10.5806		-0.0275282	0.838471	transcription initiation factor IIB
gene167	NVIE_001600	NVIE_001600	6.15682	5.41227		-0.551429	0.0370235	protein of unknown function
gene168	NVIE_001610	NVIE_001610	11.3746	10.6327		-0.535509	2.83356e-07	hypothetical protein
gene169	NVIE_001620	rpiA	9.22259	8.43617		-0.586265	6.65769e-18	ribose-5-phosphate isomerase
gene170	NVIE_001630	mscL	7.43765	7.08118		-0.160657	0.213077	large-conductance mechanosensitive ion channel
gene171	NVIE_001640	NVIE_001640	8.36066	7.78006		-0.384449	0.000605449	putative amidohydrolase family protein
gene172	NVIE_t0030	NVIE_t0030	1.38799	1.61266		0.01679	0.984361	tRNA-Ala
gene173	NVIE_001650	NVIE_001650	5.50689	4.47413		-0.726423	0.115306	protein of unknown function
gene174	NVIE_0169	NVIE_0169	4.55951	2.96373		-1.12392	0.0211881	protein of unknown function
gene175	NVIE_001690	NVIE_001690	3.77909	2.65249		-0.292922	0.605873	hypothetical protein
gene176	NVIE_001700	NVIE_001700	6.0046	7.20484		1.38763	1.47107e-17	hypothetical protein
gene177	NVIE_001710	NVIE_001710	4.8047	5.56348		0.886385	0.0290802	protein of unknown function
gene178	NVIE_001720	NVIE_001720	4.94549	5.44867		0.647231	0.00521972	protein of unknown function
gene179	NVIE_001730	NVIE_001730	4.07043	5.5912		1.71318	4.10819e-12	putative polysaccharide deacetylase domain containing protein
gene180	NVIE_001740	NVIE_001740	8.50336	8.79568		0.488791	3.57454e-05	protein of unknown function
gene181	NVIE_001750	NVIE_001750	5.7504	6.10131		0.567888	0.000676618	protein of unknown function
gene182	NVIE_001760	NVIE_001760	4.96259	5.20619		0.398637	0.0785816	protein of unknown function
gene183	NVIE_001770	NVIE_001770	2.45033	3.43138		1.10511	0.0341076	protein of unknown function
gene184	NVIE_001780	NVIE_001780	5.91091	6.80308		1.0774	8.35468e-27	putative Patatin-like phospholipase
gene185	NVIE_001790	NVIE_001790	6.24472	6.59977		0.546215	0.000649114	cupin domain-containing protein
gene186	NVIE_001800	NVIE_001800	7.82072	8.30949		0.680914	3.42403e-10	protein of unknown function
gene187	NVIE_001810	NVIE_001810	6.71917	7.61647		1.07639	1.32643e-11	protein of unknown function
gene188	NVIE_001820	NVIE_001820	5.32274	6.70765		1.4499	3.05229e-10	protein of unknown function
gene189	NVIE_001830	ytsJ	7.38512	8.40036		1.18695	2.34131e-25	NAD(P)-dependent malic enzyme
gene190	NVIE_001840	NVIE_001840	4.41065	7.52138		3.1273	7.1105e-44	putative Zn-finger domain containing protein
gene191	NVIE_001850	NVIE_001850	7.02628	12.899		5.53455	2.51068e-76	exported protein of unknown function
gene192	NVIE_001860	NVIE_001860	5.85841	5.71158		0.0439891	0.86291	''Winged helix'' DNA-binding domain containing protein
gene193	NVIE_001870	NVIE_001870	7.37908	6.82838		-0.376923	0.0400963	exported protein of unknown function
gene194	NVIE_001880	NVIE_001880	8.6625	11.0438		2.47716	7.27801e-29	protein of unknown function
gene195	NVIE_001890	NVIE_001890	5.39598	6.61685		1.38371	3.96343e-18	protein of unknown function
gene196	NVIE_001900	NVIE_001900	4.07088	5.31746		1.3923	4.38163e-11	putative Zinc/iron permease
gene197	NVIE_001910	NVIE_001910	5.09315	4.27052		-0.629284	4.64097e-05	zinc-binding CMP/dCMP deaminase
gene198	NVIE_001920	NVIE_001920	8.07739	7.66388		-0.216817	0.0435737	protein of unknown function
gene199	NVIE_001930	NVIE_001930	7.32424	6.95839		-0.167533	0.14098	Putative sensor protein
gene200	NVIE_001940	NVIE_001940	0.465916	0.534997		0.0328342	0.966324	protein of unknown function
gene201	NVIE_001950	NVIE_001950	6.90795	6.43079		-0.269783	0.0208219	putative sensor protein
gene202	NVIE_001960	NVIE_001960	6.25211	5.97011		-0.0804972	0.597886	Acetyltransferase, GNAT family
gene203	NVIE_001970	NVIE_001970	6.03061	5.15789		-0.653813	0.0027655	putative Purine phosphoribosyltransferase (GpT-2)
gene204	NVIE_001980	NVIE_001980	5.97355	5.48105		-0.298256	0.375463	hypothetical protein
gene205	NVIE_001990	NVIE_001990	8.01166	7.72242		-0.108969	0.508589	protein of unknown function
gene206	NVIE_002000	NVIE_002000	9.04861	8.63191		-0.241032	0.0737738	conserved protein of unknown function
gene207	NVIE_002010	NVIE_002010	7.71737	8.12326		0.595309	4.0766e-08	hypothetical protein
gene208	NVIE_002020	NVIE_002020	8.51844	7.77135		-0.535668	9.69398e-05	putative hemerythrin HHE cation binding domain protein
gene209	NVIE_002030	NVIE_002030	7.77542	7.00362		-0.569682	8.73469e-06	hypothetical protein
gene210	NVIE_002040	NVIE_002040	9.57344	9.3733		-0.0105098	0.94671	protein of unknown function
gene211	NVIE_002050	argD2	7.3679	7.36653		0.163034	0.337321	acetylornithine aminotransferase
gene212	NVIE_002060	NVIE_002060	5.61968	5.49947		0.0717713	0.646514	putative acyl-CoA dehydrogenase
gene213	NVIE_002070	NVIE_002070	7.433	6.44911		-0.777132	2.23645e-09	protein of unknown function
gene214	NVIE_002080	NVIE_002080	4.33703	3.02388		-0.900818	0.0228964	protein of unknown function
gene215	NVIE_002090	NVIE_002090	5.18012	4.85929		-0.0620638	0.855758	protein of unknown function
gene216	NVIE_002100	NVIE_002100	0.206172	0		-0.245944	0.572037	protein of unknown function
gene217	NVIE_0211	NVIE_0211	0.932087	0.335926		-0.495739	0.495497	protein of unknown function
gene218	NVIE_002110	NVIE_002110	6.02701	4.9131		-0.794592	0.00608757	protein of unknown function
gene219	NVIE_002120	NVIE_002120	4.79633	3.9633		-0.528307	0.0314004	protein of unknown function
gene220	NVIE_002130	NVIE_002130	8.81368	8.20094		-0.395192	0.00217564	hypothetical protein
gene221	NVIE_002140	NVIE_002140	6.52373	6.03459		-0.374973	0.200859	protein of unknown function
gene222	NVIE_002150	dbh1	5.37797	4.97531		-0.201826	0.178626	DNA polymerase IV with DUF72 domain
gene223	NVIE_002170	NVIE_002170	9.41405	8.54573		-0.66634	3.79541e-20	putative peptidyl-prolyl cis-trans isomerase
gene224	NVIE_002180	NVIE_002180	11.305	10.5485		-0.557442	1.81311e-08	putative transcriptional regulator, TetR family (modular protein)
gene225	NVIE_0219	NVIE_0219	5.83551	5.66056		0.0491659	0.787876	hypothetical protein
gene226	NVIE_002190	rnhA	7.45751	6.91076		-0.333529	0.0174571	ribonuclease H
gene227	NVIE_0221	NVIE_0221	4.77847	5.35531		0.720703	0.0165256	protein of unknown function
gene228	NVIE_002200	NVIE_002200	4.34751	6.63846		2.30199	2.43635e-16	protein of unknown function
gene229	NVIE_002210	NVIE_002210	5.43042	5.73074		0.500778	0.00272165	protein of unknown function DUF541
gene230	NVIE_002220	NVIE_002220	7.86707	7.16756		-0.500666	2.77457e-06	Beta propeller domain containing protein
gene231	NVIE_002230	NVIE_002230	4.63854	5.44895		0.987044	4.98935e-12	protein of unknown function
gene232	NVIE_002240	NVIE_002240	9.77562	9.85801		0.250935	0.1607	protein of unknown function
gene233	NVIE_002250	NVIE_002250	10.6164	8.77653		-1.64176	7.5424e-44	putative cupredoxin
gene234	NVIE_002260	NVIE_002260	8.03521	6.74268		-1.05854	1.07147e-07	hypothetical protein
gene235	NVIE_002270	NVIE_002270	8.80131	7.00089		-1.5928	4.60262e-15	protein of unknown function
gene236	NVIE_0230	NVIE_0230	7.94809	6.93985		-0.799893	8.18523e-07	hypothetical protein
gene237	NVIE_002280	NVIE_002280	5.66314	5.19769		-0.357987	0.232259	protein of unknown function
gene238	NVIE_002290	NVIE_002290	4.21282	4.43867		0.393741	0.0434132	protein of unknown function
gene239	NVIE_002300	NVIE_002300	7.33173	6.1109		-1.03261	7.83558e-23	putative DNA methylase
gene240	NVIE_002310	NVIE_002310	8.56029	8.77849		0.40682	0.00121395	hypothetical protein
gene241	NVIE_002320	NVIE_002320	7.95953	8.44468		0.668339	2.48103e-08	protein of unknown function
gene242	NVIE_002330	amoC2	10.8389	10.3747		-0.272504	0.0252269	ammonia monooxygenase subunit C
gene243	NVIE_002340	NVIE_002340	8.22419	7.65113		-0.356483	0.000970227	carbohydrate kinase, YjeF-like protein
gene244	NVIE_002350	gloB	8.30084	7.94215		-0.16394	0.0685672	putative hydroxyacylglutathione hydrolase
gene245	NVIE_002360	NVIE_002360	7.7887	7.18751		-0.399969	9.55769e-08	putative UPF0284 protein
gene246	NVIE_002370	NVIE_002370	8.37965	7.6713		-0.512232	0.0029712	hypothetical protein
gene247	NVIE_002380	NVIE_002380	6.58233	6.13638		-0.273701	0.202965	putative 3-methyladenine DNA glycosylase
gene248	NVIE_002390	NVIE_002390	8.17469	7.61081		-0.39254	0.031532	putative uracil DNA glycosylase superfamily protein
gene249	NVIE_002400	NVIE_002400	7.49188	7.30258		-0.00307983	0.988529	protein of unknown function
gene250	NVIE_002410	NVIE_002410	9.08001	9.07387		0.1601	0.318093	hypothetical protein
gene251	NVIE_002420	amt1	7.88333	7.69246		-0.00144438	0.991946	ammonium transporter
gene252	NVIE_002430	NVIE_002430	6.67649	6.38568		-0.096788	0.688538	hypothetical protein
gene253	NVIE_002440	NVIE_002440	7.26949	6.88855		-0.182251	0.0485864	putative Na+(Li+)/H+ antiporter
gene254	NVIE_002450	NVIE_002450	6.83299	6.32422		-0.311177	0.250513	protein of unknown function
gene255	NVIE_002460	ogg	7.28489	6.92987		-0.166439	0.15842	8-oxoguanine DNA glycosylase
gene256	NVIE_002470	NVIE_002470	1.65059	1.08		-0.208509	0.783709	protein of unknown function
gene257	NVIE_002480	NVIE_002480	2.21669	1.51987		-0.582985	0.33188	protein of unknown function
gene258	NVIE_002490	NVIE_002490	9.39642	8.60714		-0.585816	5.25754e-09	hypothetical protein
gene259	NVIE_002500	NVIE_002500	8.39388	7.89899		-0.306795	0.00143582	putative alpha/beta hydrolase fold protein
gene260	NVIE_002510	NVIE_002510	7.45572	7.97287		0.697984	1.86095e-07	protein of unknown function
gene261	NVIE_002520	NVIE_002520	7.26285	7.65899		0.565454	0.00304093	protein of unknown function
gene262	NVIE_002530	NVIE_002530	5.06115	5.70995		0.806929	0.0018831	hypothetical protein
gene263	NVIE_002540	NVIE_002540	7.82852	7.09446		-0.516251	2.03573e-05	hypothetical protein
gene264	NVIE_002550	NVIE_002550	6.4877	5.95601		-0.31709	0.193694	protein of unknown function
gene265	NVIE_002560	NVIE_002560	5.42116	4.9868		-0.15726	0.689339	protein of unknown function
gene266	NVIE_002570	NVIE_002570	5.2573	4.65775		-0.177485	0.688808	protein of unknown function
gene267	NVIE_002580	NVIE_002580	5.71928	5.52982		0.0171794	0.923584	putative Integrase family protein
gene268	NVIE_002590	NVIE_002590	6.9782	7.13141		0.351911	0.00604568	hypothetical protein
gene269	NVIE_002600	NVIE_002600	10.6778	10.6218		0.137228	0.155267	putative blue (type1) copper domain-containing protein
gene270	NVIE_002610	petB	9.78716	10.2592		0.664415	5.62809e-29	putative cytochrome b/b6
gene271	NVIE_002620	petC	10.0424	10.1604		0.316627	0.000498522	putative Rieske 2Fe-2S domain cytochrome b6-f complex iron-sulfur subunit
gene272	NVIE_002630	NVIE_002630	8.03646	7.63981		-0.191929	0.0627879	pentapeptide repeat protein
gene273	NVIE_002640	NVIE_002640	7.37731	6.68899		-0.496404	1.3417e-06	putative diphthine synthase
gene274	NVIE_002650	lysK	8.56234	7.89168		-0.475285	3.97833e-09	acetyl-lysine deacetylase
gene275	NVIE_002660	lysX1	9.35917	8.82715		-0.336312	5.85237e-07	alpha-aminoadipate lysW ligase LysX
gene276	NVIE_002670	lysW	8.55999	7.84111		-0.487105	0.0161708	alpha-aminoadipate carrier protein LysW
gene277	NVIE_002680	cimA	8.29418	6.68519		-1.42335	0.00104182	putative 2-isopropylmalate synthase
gene278	NVIE_002690	argH	7.02257	6.57372		-0.249749	0.0138486	argininosuccinate lyase
gene279	NVIE_002700	NVIE_002700	8.34063	6.6586		-1.46559	1.57132e-16	hypothetical protein
gene280	NVIE_002710	NVIE_002710	8.86965	8.58722		-0.0891935	0.428056	DUF59 domain-containing protein
gene281	NVIE_002720	NVIE_002720	5.51669	5.02779		-0.292005	0.0232487	putative sialidase (neuraminidase) family protein
gene282	NVIE_002730	sdhB	9.3908	9.0446		-0.145334	0.261349	FeS-center protein of succinate dehydrogenase/fumarate reductase
gene283	NVIE_002740	sdhD	9.25896	8.94106		-0.108839	0.381994	putative succinate dehydrogenase/fumarate reductase
gene284	NVIE_002750	sdhC	8.96011	8.3661		-0.385616	0.000623218	putative succinate dehydrogenase/fumarate reductase
gene285	NVIE_002760	sdhA	9.00296	8.40644		-0.400578	8.66647e-05	succinate dehydrogenase flavoprotein subunit/fumarate reductase
gene286	NVIE_002770	NVIE_002770	6.03253	5.34287		-0.446518	0.0464882	protein of unknown function
gene287	NVIE_002780	NVIE_002780	7.86928	9.03916		1.36248	1.9614e-48	protein of unknown function
gene288	NVIE_002790	NVIE_002790	8.91464	8.63579		-0.0887501	0.514176	hypothetical protein
gene289	NVIE_002800	NVIE_002800	8.0607	7.59506		-0.277378	0.0356826	hypothetical protein
gene290	NVIE_002810	hisS	7.02644	6.29734		-0.542634	2.93755e-07	histidine--tRNA ligase
gene291	NVIE_002820	NVIE_002820	8.21155	8.15528		0.138191	0.457686	protein of unknown function
gene292	NVIE_002830	NVIE_002830	7.81976	8.17704		0.534145	0.000797281	PIN-domain containing protein
gene293	NVIE_002840	NVIE_002840	7.21956	6.76537		-0.258312	0.0940032	putative archease protein family (DUF101/UPF0211)
gene294	NVIE_002850	hsp20-1	6.63601	7.51153		1.06057	1.94736e-13	putative heat-shock protein Hsp20
gene295	NVIE_002860	NVIE_002860	0.467915	0.399363		0.000909807	0.99844	protein of unknown function
gene296	NVIE_002870	NVIE_002870	2.91052	1.40842		-0.996592	0.134902	protein of unknown function
gene297	NVIE_002880	NVIE_002880	5.85466	5.36976		-0.284855	0.00846991	putative restriction endonuclease/methyltransferase
gene298	NVIE_0290	NVIE_0290	4.91283	3.29779		-0.471786	0.407376	fragment/protein of unknown function
gene299	NVIE_002890	dps1	7.58674	6.97673		-0.413961	8.60888e-05	ferritin Dps family protein
gene300	NVIE_002900	NVIE_002900	6.77549	6.1842		-0.386149	0.0312619	protein of unknown function
gene301	NVIE_002910	fen	8.13871	8.08448		0.129044	0.261492	flap structure-specific endonuclease
gene302	NVIE_0294	NVIE_0294	8.12706	8.39377		0.459552	7.55315e-07	hypothetical protein
gene303	NVIE_002920	NVIE_002920	10.1512	10.3518		0.390364	8.77853e-07	hypothetical protein
gene304	NVIE_002930	NVIE_002930	10.5248	10.1709		-0.162625	0.189642	hypothetical protein
gene305	NVIE_002940	NVIE_002940	6.52937	6.32792		0.0092636	0.972953	hypothetical protein
gene306	NVIE_002950	NVIE_002950	3.74535	3.26785		-0.299941	0.590632	protein of unknown function
gene307	NVIE_0298	NVIE_0298	3.72487	3.59347		0.106383	0.859006	fragment/protein of unknown function
gene308	NVIE_002960	NVIE_002960	7.14556	6.87229		-0.0789225	0.609179	putative Mov34/MPN/PAD-1 family protein
gene309	NVIE_002970	NVIE_002970	3.72527	2.98287		-0.493954	0.14229	putative integrase family protein
gene310	NVIE_002980	NVIE_002980	8.13471	8.09307		0.162886	0.148776	hypothetical protein
gene311	NVIE_002990	NVIE_002990	9.85532	8.84135		-0.821918	6.50532e-17	hypothetical protein
gene312	NVIE_t0040	NVIE_t0040	5.08428	3.92621		-0.556798	0.262611	tRNA-Pseudo
gene313	NVIE_003000	NVIE_003000	5.88439	7.13713		1.43928	5.25203e-71	exported or cell surface associated protein of unknown function containing glycoside hydrolase/deacetylase and HYR-domains
gene314	NVIE_003010	phaC	8.64535	8.51778		0.0406504	0.82954	poly(R)-hydroxyalkanoic acid synthase
gene315	NVIE_003020	phaE	8.67442	8.58994		0.0880649	0.598327	putative poly(3-hydroxyalkanoate) synthase component
gene316	NVIE_003030	NVIE_003030	1.33891	1.29701		-0.0941161	0.867768	hypothetical protein
gene317	NVIE_t0050	NVIE_t0050	1.98325	0.421404		-0.658187	0.335282	tRNA-Arg
gene318	NVIE_003040	NVIE_003040	6.96903	6.11086		-0.655424	7.77024e-06	putative integrase family protein
gene319	NVIE_003050	NVIE_003050	6.07498	5.19309		-0.655105	0.00438134	protein of unknown function
gene320	NVIE_003060	NVIE_003060	4.51317	3.59507		-0.74208	0.0509417	protein of unknown function
gene321	NVIE_003070	NVIE_003070	3.76519	3.89088		0.259167	0.572571	protein of unknown function
gene322	NVIE_003080	NVIE_003080	7.3588	7.61265		0.445734	0.000366805	protein of unknown function
gene323	NVIE_003090	NVIE_003090	6.64188	7.72089		1.21589	1.42815e-11	protein of unknown function
gene324	NVIE_003100	NVIE_003100	7.76051	8.52512		0.955543	1.12737e-21	protein of unknown function
gene325	NVIE_0314	NVIE_0314	7.75964	7.93743		0.370739	0.000130151	protein of unknown function
gene326	NVIE_003110	NVIE_003110	9.25293	9.55415		0.43969	0.013448	hypothetical protein
gene327	NVIE_003120	NVIE_003120	9.73572	9.60117		0.0596499	0.518546	3-hydroxypropionyl-CoA synthetase
gene328	NVIE_003130	NVIE_003130	6.90811	6.24149		-0.479352	3.25374e-05	putative Glutamine amidotransferase class-I
gene329	NVIE_003140	NVIE_003140	7.26002	8.45834		1.37228	3.11625e-29	Toprim (topoisomerase-primase) domain - containing protein
gene330	NVIE_003150	NVIE_003150	10.7878	9.91855		-0.674544	1.75584e-16	putative DNA primase
gene331	NVIE_003160	ribK	9.01771	7.71857		-1.07498	1.26996e-14	riboflavin kinase
gene332	NVIE_003170	ribL	8.30148	7.83742		-0.28182	0.0216445	putative FAD synthase
gene333	NVIE_003180	NVIE_003180	5.99257	6.38148		0.567482	2.13298e-06	methyltransferase type 11
gene334	NVIE_0323	NVIE_0323	7.34636	7.63882		0.464279	0.000611098	DUF650 and DUF651 domain-containing protein
gene335	NVIE_003190	NVIE_003190	8.53478	8.2636		-0.0660473	0.617418	hypothetical protein
gene336	NVIE_003200	NVIE_003200	5.44777	5.06234		-0.139175	0.465306	putative transposase IS3/IS911 family
gene337	NVIE_003210	proS	8.01805	7.16431		-0.662545	1.23016e-06	proline--tRNA ligase
gene338	NVIE_003220	NVIE_003220	7.33704	7.28499		0.155756	0.194652	DedA family protein
gene339	NVIE_003230	NVIE_003230	8.51141	7.83345		-0.488106	6.14024e-05	hypothetical protein
gene340	NVIE_003240	NVIE_003240	9.21	8.98893		-0.0207271	0.915332	protein of unknown function
gene341	NVIE_003250	NVIE_003250	8.17829	7.58782		-0.395263	4.20456e-10	chromosome segregation protein SMC
gene342	NVIE_003260	ino	9.44958	8.8361		-0.43066	0.000274424	myo-inositol-1-phosphate synthase
gene343	NVIE_003270	NVIE_003270	4.46653	3.40166		-0.794878	0.000930954	Gcn5-related N-acetyltransferase (GNAT) domain-containing protein
gene344	NVIE_003280	cysS-1	5.37827	4.73454		-0.428338	0.00535938	cysteine--tRNA ligase
gene345	NVIE_003290	NVIE_003290	7.80871	7.25264		-0.35487	7.88665e-05	putative radical SAM domain protein
gene346	NVIE_003300	lysE	7.16449	6.53521		-0.380998	0.0527529	L-lysine exporter family protein
gene347	NVIE_003310	albA	9.95689	9.49265		-0.28071	0.036167	DNA/RNA-binding protein Alba
gene348	NVIE_003320	NVIE_003320	6.69017	6.64244		0.144824	0.490932	hypothetical protein
gene349	NVIE_003330	NVIE_003330	10.024	10.2394		0.396979	9.26164e-05	putative streptogramin lyase
gene350	NVIE_003340	NVIE_003340	6.41166	6.26068		0.0261744	0.868081	drug/metabolite transporter superfamily protein
gene351	NVIE_003350	pth	7.06567	6.00536		-0.850023	4.64693e-06	peptidyl-tRNA hydrolase
gene352	NVIE_003360	NVIE_003360	7.72115	6.92858		-0.61014	0.000436138	Geranylgeranyl reductase family protein
gene353	NVIE_003370	NVIE_003370	8.43362	7.3728		-0.896227	7.56297e-06	putative Zn-ribbon RNA-binding protein
gene354	NVIE_003380	ef1b	10.0314	9.42622		-0.416926	0.00102335	translation elongation factor EF-1 beta
gene355	NVIE_003390	cdc48-1	9.00852	8.5588		-0.253273	0.000278545	AAA family ATPase, CDC48 subfamily
gene356	NVIE_003400	NVIE_003400	7.90459	7.72651		-0.00252007	0.990955	protein of unknown function
gene357	NVIE_003410	ctaB-1	9.03333	8.74043		-0.096842	0.371546	protoheme IX farnesyltransferase
gene358	NVIE_003420	NVIE_003420	5.72359	4.83901		-0.686834	0.00611273	hypothetical protein
gene359	NVIE_003430	NVIE_003430	10.2464	10.0833		0.0114693	0.945855	putative blue (type 1) copper domain protein
gene360	NVIE_003440	NVIE_003440	7.6514	7.09232		-0.327507	0.0420414	putative mov34/MPN/PAD-1 family protein
gene361	NVIE_003450	aspS1	8.94793	8.09243		-0.659331	1.0622e-11	aspartyl-tRNA synthetase
gene362	NVIE_003460	NVIE_003460	9.63907	8.85078		-0.593976	5.62359e-14	putative transcription elongation factor NusA
gene363	NVIE_003470	NVIE_003470	6.26166	7.19		1.03086	2.81862e-07	protein of unknown function
gene364	NVIE_003480	oppD	7.26013	6.94195		-0.118193	0.288836	peptide/opine/nickel ABC uptake transporter, putative ATP-binding protein
gene365	NVIE_003490	xpd	8.11897	8.12549		0.188477	0.11669	putative DNA repair helicase XPD
gene366	NVIE_003500	NVIE_003500	8.52801	8.28107		-0.0665366	0.656907	putative exosortase/archaeosortase family protein
gene367	NVIE_003510	dbh2	5.9236	5.79926		0.0945701	0.509564	DNA polymerase IV
gene368	NVIE_003520	pgk	8.22079	7.98669		-0.0369612	0.66542	phosphoglycerate kinase
gene369	NVIE_003530	NVIE_003530	8.15762	7.58421		-0.385282	0.000231025	protein of unknown function DUF929
gene370	NVIE_003540	rpl10e	11.2006	10.5728		-0.433274	7.2214e-10	50S ribosomal protein L10e
gene371	NVIE_0359	endA1	7.73056	7.26532		-0.258558	0.00874859	putative tRNA-splicing endonuclease
gene372	NVIE_003550	NVIE_003550	6.34896	6.57285		0.436849	0.0724965	hypothetical protein
gene373	NVIE_003560	NVIE_003560	8.19402	7.64678		-0.340546	0.00107808	hypothetical protein
gene374	NVIE_003570	NVIE_003570	8.75825	8.29074		-0.276617	0.130297	protein of unknown function
gene375	NVIE_003580	NVIE_003580	8.13071	10.0694		2.1004	3.2254e-32	hypothetical protein
gene376	NVIE_003590	NVIE_003590	7.45782	10.1608		2.83758	2.04427e-83	protein of unknown function
gene377	NVIE_003600	NVIE_003600	6.22899	7.15619		1.10187	1.74852e-12	protein of unknown function
gene378	NVIE_003610	NVIE_003610	7.6361	8.17744		0.72632	4.39049e-09	hypothetical protein
gene379	NVIE_003620	NVIE_003620	8.84058	8.67008		0.0321803	0.787881	Deoxyribonuclease/rho motif-related TRAM domain containing protein
gene380	NVIE_003630	NVIE_003630	4.69077	4.96826		0.693056	0.0854646	protein of unknown function
gene381	NVIE_003640	NVIE_003640	6.50502	6.97165		0.662534	1.35795e-07	putative signal transduction protein
gene382	NVIE_t0060	NVIE_t0060	3.81288	3.99848		0.243971	0.70542	tRNA-Glu
gene383	NVIE_003660	NVIE_003660	6.18818	6.52937		0.535909	6.84308e-09	protein of unknown function
gene384	NVIE_003670	NVIE_003670	8.74028	8.73238		0.180513	0.0959931	small GTP-binding protein
gene385	NVIE_003680	NVIE_003680	8.46512	8.34569		0.0833413	0.650749	putative cupredoxin
gene386	NVIE_003690	NVIE_003690	14.7494	12.7397		-1.80545	2.52187e-46	TRAM domain-containing protein
gene387	NVIE_003700	nadX	8.5855	8.17402		-0.221461	0.0328674	L-aspartate dehydrogenase
gene388	NVIE_003710	rps30e	9.93884	9.39743		-0.334387	0.00361781	30S ribosomal protein S30e
gene389	NVIE_0376	NVIE_0376	0.274677	0		-0.225369	0.595853	fragment/protein of unknown function
gene390	NVIE_003720	NVIE_003720	4.41596	4.05977		-0.117355	0.726969	hypothetical protein
gene391	NVIE_003730	nadA	9.33503	9.43906		0.300642	0.000556937	quinolinate synthase A
gene392	NVIE_003740	nadC	7.97442	7.24351		-0.52466	9.82503e-08	nicotinate-nucleotide pyrophosphorylase
gene393	NVIE_003750	rpoE''	9.41284	9.07975		-0.136409	0.222784	DNA-directed RNA polymerase, subunit E``
gene394	NVIE_003760	rpoE'	9.77178	9.31489		-0.258424	0.00183239	DNA-directed RNA polymerase, subunit E`
gene395	NVIE_003770	NVIE_003770	9.27909	9.25682		0.170375	0.0356819	Mrp family signature-containing protein and domain of unknown function DUF59
gene396	NVIE_003780	NVIE_003780	9.13154	8.66516		-0.270169	0.00803169	protein of unknown function DUF359
gene397	NVIE_003790	NVIE_003790	9.62541	8.99129		-0.438384	0.00700804	protein of unknown function
gene398	NVIE_003800	NVIE_003800	8.83012	8.31078		-0.319952	0.0302481	hypothetical protein
gene399	NVIE_003810	NVIE_003810	5.49256	5.57358		0.2656	0.0215733	putative FAD linked oxidase-like
gene400	NVIE_003820	NVIE_003820	6.64777	6.38318		-0.072734	0.608224	putative methyltransferase
gene401	NVIE_003830	NVIE_003830	8.96382	8.41198		-0.363295	0.000520075	putative glyoxalase/bleomycin resistance protein/dioxygenase
gene402	NVIE_0388	NVIE_0388	2.75429	3.16144		0.0389888	0.953852	protein of unknown function
gene403	NVIE_003840	NVIE_003840	4.32417	4.18356		0.22373	0.551305	protein of unknown function
gene404	NVIE_003850	NVIE_003850	1.34862	1.27713		0.0283032	0.972271	protein of unknown function
gene405	NVIE_003860	NVIE_003860	4.30451	4.3031		0.230977	0.396361	vacuolar iron transporter family protein
gene406	NVIE_003870	NVIE_003870	4.03794	4.17906		0.231051	0.655603	protein of unknown function
gene407	NVIE_003880	NVIE_003880	3.45158	3.08374		-0.0843815	0.8311	hypothetical protein
gene408	NVIE_003890	NVIE_003890	3.3858	2.45441		-0.419043	0.38324	protein of unknown function
gene409	NVIE_003900	hsp20-2	4.44211	5.18622		0.890966	0.00115205	heat-shock protein Hsp20
gene410	NVIE_003910	NVIE_003910	5.45888	6.24083		0.94463	1.50753e-07	putative cupredoxin
gene411	NVIE_003920	NVIE_003920	4.87961	5.54624		0.851162	0.000250784	Nitrogen regulatory protein P-II
gene412	NVIE_003930	NVIE_003930	4.77135	7.04212		2.30099	2.26063e-26	hypothetical protein
gene413	NVIE_003940	NVIE_003940	5.53672	7.83		2.45109	3.1349e-48	protein of unknown function
gene414	NVIE_003950	NVIE_003950	3.04304	5.07999		1.76288	3.87389e-06	protein of unknown function
gene415	NVIE_003960	NVIE_003960	4.82881	5.2517		0.6127	0.00798603	putative universal stress family protein
gene416	NVIE_003970	NVIE_003970	7.03768	7.26696		0.405649	0.01411	hypothetical protein
gene417	NVIE_003980	NVIE_003980	7.35589	7.62006		0.452223	8.34066e-05	hypothetical protein
gene418	NVIE_003990	NVIE_003990	4.19897	3.96232		-0.0614697	0.862569	UspA domain containing protein
gene419	NVIE_004000	NVIE_004000	3.92489	3.44064		-0.285569	0.379109	CBS and zinc finger C2H2 domain-containing protein
gene420	NVIE_004010	NVIE_004010	4.03367	3.49238		-0.368341	0.277125	CBS domain-containing protein (modular protein)
gene421	NVIE_004020	NVIE_004020	3.64428	3.74889		0.21533	0.612413	Universal stress protein YxiE
gene422	NVIE_004030	NVIE_004030	2.82861	3.38137		0.741718	0.00307332	putative amino acid transporter
gene423	NVIE_004040	NVIE_004040	2.28643	2.04568		0.354308	0.617418	protein of unknown function
gene424	NVIE_004050	NVIE_004050	1.36244	0.407437		-0.562831	0.431271	protein of unknown function
gene425	NVIE_004060	NVIE_004060	3.64838	4.14374		0.623516	0.0125988	protein of unknown function
gene426	NVIE_004070	adh1	4.3327	5.23555		1.08759	1.40016e-09	NAD-dependent alcohol dehydrogenase
gene427	NVIE_004080	NVIE_004080	2.72637	2.024		-0.475763	0.471549	protein of unknown function
gene428	NVIE_004090	NVIE_004090	3.66509	3.81739		0.230015	0.675536	putative UspA domain protein
gene429	NVIE_004100	NVIE_004100	4.62549	4.4629		0.0409951	0.923584	protein of unknown function
gene430	NVIE_004110	NVIE_004110	5.92534	4.73285		-0.995033	1.84835e-07	putative signal transduction protein with CBS domains
gene431	NVIE_004120	NVIE_004120	5.30229	5.32536		0.201544	0.36034	putative UspA domain protein
gene432	NVIE_004130	NVIE_004130	4.68802	4.02385		-0.45434	0.069704	UspA domain protein (modular protein)
gene433	NVIE_004140	NVIE_004140	6.00542	5.94302		0.115703	0.662417	hypothetical protein
gene434	NVIE_004150	NVIE_004150	4.57767	4.75725		0.386948	0.132803	protein of unknown function
gene435	NVIE_004160	NVIE_004160	3.78536	3.56438		0.0163459	0.966324	RDD family protein
gene436	NVIE_004170	NVIE_004170	4.12669	4.53945		0.560083	0.0190389	hypothetical protein
gene437	NVIE_004180	NVIE_004180	4.03943	4.19406		0.335023	0.279875	protein of unknown function
gene438	NVIE_004190	NVIE_004190	3.52975	3.77936		0.487843	0.137049	hypothetical protein
gene439	NVIE_004200	NVIE_004200	4.11679	3.97149		0.00682707	0.986327	putative cupredoxin
gene440	NVIE_004210	NVIE_004210	8.11769	8.40822		0.441125	0.0120338	protein of unknown function
gene441	NVIE_004220	NVIE_004220	6.48419	5.42269		-0.849573	7.94225e-07	putative methyltransferase type 11
gene442	NVIE_0425	NVIE_0425	7.79494	7.54887		-0.0572164	0.734504	protein of unknown function
gene443	NVIE_0426	NVIE_0426	7.97414	7.9649		0.175368	0.148119	hypothetical protein
gene444	NVIE_0427	NVIE_0427	7.34652	6.88201		-0.286259	0.0602259	hypothetical protein
gene445	NVIE_004240	NVIE_004240	7.65906	7.38364		-0.0832511	0.519682	Pyridoxamine 5'-phosphate oxidase-related FMN-binding protein
gene446	NVIE_004250	NVIE_004250	7.75172	7.2799		-0.290227	0.0547626	putative tetrahydromethanopterin S-methyltransferase, subunit A
gene447	NVIE_004260	NVIE_004260	8.22421	7.38869		-0.652646	0.000189366	DUTPase superfamily protein
gene448	NVIE_004270	NVIE_004270	9.78999	9.9273		0.331495	2.56554e-05	hypothetical protein
gene449	NVIE_004280	dpm	9.72046	9.47724		-0.0554906	0.696543	dolichol-phosphate mannosyltransferase
gene450	NVIE_004290	radA1	5.4462	4.55858		-0.664861	0.000514419	putative DNA repair and recombination protein RadA
gene451	NVIE_004300	NVIE_004300	10.7276	9.41674		-1.10427	1.2977e-42	putative snRNP Sm-like protein
gene452	NVIE_004310	metK	10.4237	9.59622		-0.632463	1.12621e-26	methionine adenosyltransferase
gene453	NVIE_004320	fabG1	7.74843	6.92819		-0.61297	5.76304e-07	3-oxoacyl-(acyl-carrier-protein) reductase
gene454	NVIE_004330	cbiD	7.10751	6.05681		-0.839663	1.56961e-13	cobalt-precorrin-6A synthase [deacetylating]
gene455	NVIE_004340	NVIE_004340	7.0269	6.63579		-0.187652	0.174773	putative AsnC family transcriptional regulator
gene456	NVIE_004350	NVIE_004350	5.92763	5.83509		0.0940195	0.432965	putative Glycosyl transferase, family 39
gene457	NVIE_004360	cbiG	6.53025	6.51835		0.188089	0.0868084	cobalamin (Vitamin B12) biosynthesis protein CbiG
gene458	NVIE_004370	NVIE_004370	7.65038	6.65614		-0.792225	1.82266e-08	Precorrin-8X methylmutase/sirohydrochlorin ferrochelatase
gene459	NVIE_004380	cobB	6.53428	6.2664		-0.0758865	0.499381	cobyrinic acid A,C-diamide synthase
gene460	NVIE_004390	NVIE_004390	4.91112	5.67038		0.919297	2.28623e-09	protein of unknown function
gene461	NVIE_004400	cobO	7.30357	5.90806		-1.17993	1.14448e-19	cob(I)alamin adenosyltransferase
gene462	NVIE_004410	eIf-2a	9.79781	9.85126		0.231682	0.0838283	translation initiation factor 2, subunit alpha
gene463	NVIE_004420	nop	8.68433	8.61476		0.129075	0.306848	putative ribosome biogenesis protein Nop10
gene464	NVIE_004430	NVIE_004430	8.21336	7.84687		-0.17965	0.0995504	hypothetical protein
gene465	NVIE_004440	NVIE_004440	8.76903	7.49291		-1.0865	1.03777e-16	putative thioesterase superfamily protein
gene466	NVIE_004450	NVIE_004450	8.78276	7.91497		-0.653111	4.66971e-06	protein of unknown function
gene467	NVIE_004460	NVIE_004460	8.14417	7.52654		-0.417127	6.34587e-06	putative isocitrate lyase /carboxyphosphonoenolpyruvate phosphonomutase
gene468	NVIE_004470	NVIE_004470	8.78555	8.2235		-0.356287	0.00140713	putative glyoxalase/bleomycin resistance protein/dioxygenase
gene469	NVIE_004480	NVIE_004480	7.60192	6.93987		-0.395038	0.0914759	hypothetical protein
gene470	NVIE_004490	NVIE_004490	6.58591	6.83057		0.422851	0.00800739	hypothetical protein
gene471	NVIE_004510	NVIE_004510	6.8595	6.2153		-0.455562	0.00104557	AMMECR1 domain protein
gene472	NVIE_004520	NVIE_004520	7.37449	6.51857		-0.660643	4.08544e-08	putative glycosyltransferase
gene473	NVIE_004530	NVIE_004530	7.06113	6.53926		-0.32241	0.00148008	protein of unknown function
gene474	NVIE_004540	NVIE_004540	14.223	13.5095		-0.515093	0.000336796	hypothetical protein
gene475	NVIE_004550	NVIE_004550	14.0579	13.9026		0.0312189	0.825902	hypothetical protein
gene476	NVIE_0459	NVIE_0459	0	0.207444		0.567978	0.294795	hypothetical protein
gene477	NVIE_004560	rps15p	10.3375	9.63412		-0.508571	8.30954e-10	30S ribosomal protein S15p/S13e
gene478	NVIE_004570	NVIE_004570	7.85601	7.60458		-0.052497	0.541162	Phosphoesterase DHHA1, RecJ-like
gene479	NVIE_004580	NVIE_004580	6.48036	5.78563		-0.446582	0.0277349	hypothetical protein
gene480	NVIE_004590	serS	8.34776	8.01216		-0.154581	0.241469	Serine--tRNA ligase
gene481	NVIE_004600	rps3ae	11.515	10.7614		-0.556375	1.12737e-21	30S ribosomal protein S3ae
gene482	NVIE_004610	NVIE_004610	8.15102	7.46498		-0.473226	7.91094e-06	uncharacterised protein family UPF0201
gene483	NVIE_004620	NVIE_004620	6.64146	6.29259		-0.170673	0.340656	hypothetical protein
gene484	NVIE_004630	NVIE_004630	6.29534	5.52942		-0.559446	0.00742533	hypothetical protein
gene485	NVIE_004640	NVIE_004640	5.10995	5.09901		0.185237	0.372583	protein of unknown function
gene486	NVIE_004650	NVIE_004650	5.80627	5.69557		0.0806685	0.598327	protein of unknown function
gene487	NVIE_004660	NVIE_004660	7.82996	7.61565		-0.0222183	0.849103	radical SAM domain protein
gene488	NVIE_004670	NVIE_004670	4.69855	4.75548		0.266004	0.189024	putative polysaccharide deacetylase
gene489	NVIE_0472	NVIE_0472	9.16918	8.87918		-0.0929838	0.417363	putative phosphate transport regulator
gene490	NVIE_0473	endA2	8.81806	8.64625		0.0137549	0.923	tRNA-splicing endonuclease
gene491	NVIE_004690	NVIE_004690	9.42834	9.65316		0.41595	4.26736e-05	hypothetical protein
gene492	NVIE_004700	NVIE_004700	8.54726	8.1416		-0.227556	0.188793	hypothetical protein
gene493	NVIE_004710	NVIE_004710	8.91339	8.41951		-0.297399	0.0046131	putative histidine triad protein
gene494	NVIE_004720	NVIE_004720	1.53439	0.702783		-0.440308	0.548021	protein of unknown function
gene495	NVIE_004730	NVIE_004730	3.89481	5.30201		1.50783	9.32085e-10	protein of unknown function
gene496	NVIE_004740	NVIE_004740	7.83813	8.02684		0.380279	0.01411	hypothetical protein
gene497	NVIE_004750	NVIE_004750	4.21675	4.07889		0.10124	0.8234	protein of unknown function
gene498	NVIE_004760	ilvD	9.7633	9.4667		-0.110007	0.457737	dihydroxy-acid dehydratase
gene499	NVIE_004770	trpE	7.95168	7.40688		-0.352254	6.04845e-06	anthranilate synthase component 1
gene500	NVIE_004780	thrC1	8.84284	8.93204		0.27242	0.0158096	threonine synthase
gene501	NVIE_004790	NVIE_004790	8.21638	7.69951		-0.30315	0.0184852	hypothetical protein
gene502	NVIE_004800	NVIE_004800	4.6107	5.07816		0.60818	0.0141916	GCN5-related N-acetyltransferase
gene503	NVIE_004810	NVIE_004810	11.145	10.1066		-0.843487	3.87103e-17	SNF7-domain-containing protein
gene504	NVIE_004820	NVIE_004820	5.44733	4.81168		-0.374372	0.202965	hypothetical protein
gene505	NVIE_004830	bioF	5.73442	5.65978		0.129094	0.32752	8-amino-7-oxononanoate synthase
gene506	NVIE_004840	bioB	9.38999	9.04581		-0.182537	0.315055	biotin synthase
gene507	NVIE_004850	NVIE_004850	6.37109	6.00456		-0.180019	0.30325	cupin domain protein
gene508	NVIE_004870	NVIE_004870	5.40511	4.90615		-0.330346	0.123063	putative resolvase
gene509	NVIE_004880	bioA	7.18684	6.74151		-0.256555	0.0288147	adenosylmethionine-8-amino-7-oxononanoate transaminase
gene510	NVIE_004890	bioD	5.95068	5.87969		0.131701	0.401907	dethiobiotin synthase
gene511	NVIE_004900	NVIE_004900	6.20586	5.78238		-0.230514	0.167728	hypothetical protein
gene512	NVIE_004910	NVIE_004910	9.7611	10.1132		0.546466	1.38932e-12	hypothetical protein
gene513	NVIE_004920	NVIE_004920	8.15798	7.79707		-0.168642	0.0647081	putative mannose-1-phosphate guanyltransferase
gene514	NVIE_004930	mer	6.57424	6.19983		-0.184488	0.170568	luciferase-like monooxygenase family protein
gene515	NVIE_004940	NVIE_004940	7.42216	7.83229		0.548561	0.00213333	acetoacetyl-CoA thiolase subunit A
gene516	NVIE_004950	NVIE_004950	5.50196	6.06938		0.693871	0.000876843	putative acetoacetyl-CoA thiolase subunit B
gene517	NVIE_004960	NVIE_004960	7.84927	7.47268		-0.17879	0.168178	hypothetical protein
gene518	NVIE_004970	NVIE_004970	8.34972	7.13259		-1.02482	2.3229e-11	Regulatory protein, ArsR
gene519	NVIE_t0070	NVIE_t0070	6.4621	5.1359		-1.01404	0.0018865	tRNA-Undet
gene520	NVIE_004980	rpl6p	11.5233	10.1704		-1.14743	1.22366e-24	50S ribosomal protein L6p
gene521	NVIE_004990	rps8p	11.4514	10.3718		-0.882753	4.32379e-21	30S ribosomal protein S8p
gene522	NVIE_005000	rps14p	10.5167	9.44449		-0.858728	2.21484e-16	30S ribosomal protein S14p
gene523	NVIE_0504	rpl5p	10.6833	9.7584		-0.726253	6.09767e-20	50S ribosomal protein L5p
gene524	NVIE_005010	rps4e	10.8495	9.97177		-0.671004	1.9106e-13	30S ribosomal protein S4e
gene525	NVIE_005020	rpl24p	10.6707	9.86834		-0.602642	8.04534e-09	30S ribosomal protein L24p
gene526	NVIE_005030	rpl14p	10.616	9.83407		-0.579468	9.18805e-16	50S ribosomal protein L14p
gene527	NVIE_005040	rps17p	10.5165	9.70287		-0.615359	4.04422e-18	30S ribosomal protein S17p
gene528	NVIE_005050	rpn	9.47778	8.73195		-0.534908	1.75042e-10	ribonuclease P protein component 1
gene529	NVIE_005060	rpl29p	9.73063	9.07609		-0.445058	3.26084e-07	50S ribosomal protein L29p
gene530	NVIE_005070	rps3p	10.4412	9.92711		-0.316563	3.23844e-06	30S ribosomal protein S3p
gene531	NVIE_005080	rpl22p	10.4495	10.0006		-0.251543	0.000319764	50S ribosomal protein L22p
gene532	NVIE_005090	rps19p	10.6368	9.92924		-0.503369	4.1101e-10	30S ribosomal protein S19p
gene533	NVIE_005100	rpl23p	10.5956	9.83772		-0.549413	2.24334e-11	50S ribosomal protein L23p
gene534	NVIE_005110	rpl4p	10.425	9.81512		-0.412488	7.82338e-13	50S ribosomal protein L4p
gene535	NVIE_005120	rpl3p	10.4397	9.70115		-0.542693	4.4405e-16	50S ribosomal protein L3p
gene536	NVIE_005130	NVIE_005130	7.503	7.35282		0.0439847	0.667397	protein of unknown function DUF171
gene537	NVIE_005140	NVIE_005140	9.34272	8.9261		-0.22347	0.0187118	alkyl hydroperoxide reductase/thiol specific antioxidant family protein
gene538	NVIE_005150	psmA1	10.9747	10.7081		-0.0725892	0.502611	proteasome subunit alpha
gene539	NVIE_005160	NVIE_005160	8.92782	9.04076		0.307466	0.016283	hypothetical protein
gene540	NVIE_005170	NVIE_005170	6.55164	6.18796		-0.149964	0.378781	protein of unknown function DUF371
gene541	NVIE_005180	NVIE_005180	5.47467	4.38079		-0.902996	3.90473e-05	putative transcriptional regulator, ArsR family
gene542	NVIE_005190	purC	7.25673	7.34403		0.245187	0.135018	phosphoribosylaminoimidazole-succinocarboxamide synthase
gene543	NVIE_005200	purK	8.3705	7.46109		-0.734931	8.84205e-07	phosphoribosylaminoimidazole carboxylase ATPase subunit
gene544	NVIE_005210	purE1	8.06842	7.4892		-0.392399	0.00807752	phosphoribosylaminoimidazole carboxylase catalytic subunit
gene545	NVIE_005220	NVIE_005220	9.65466	9.765		0.299687	0.0148719	protein of unknown function
gene546	NVIE_005230	NVIE_005230	9.38375	9.72279		0.51637	9.99436e-05	hypothetical protein
gene547	NVIE_005240	sdr-1	8.77777	8.14708		-0.433662	1.08057e-10	glucose/ribitol dehydrogenase family protein
gene548	NVIE_005250	NVIE_005250	7.42578	6.51278		-0.720165	2.72934e-10	putative sulfonate transporter
gene549	NVIE_005260	NVIE_005260	8.81441	7.59163		-1.01861	2.47705e-18	putative transcriptional regulator, AsnC family
gene550	NVIE_005270	hom	8.67838	7.91169		-0.571151	2.0306e-08	homoserine dehydrogenase
gene551	NVIE_005280	NVIE_005280	8.54434	7.31801		-1.04511	6.26174e-07	hypothetical protein
gene552	NVIE_005290	NVIE_005290	8.0233	6.28283		-1.51773	1.25415e-13	protein of unknown function
gene553	NVIE_005300	NVIE_005300	7.60069	7.73551		0.33722	0.00340814	PUA domain containing protein
gene554	NVIE_005310	NVIE_005310	7.33505	6.69357		-0.401602	0.0319311	Transcriptional regulator, Lrp family
gene555	NVIE_005320	psmB1	10.6894	10.1835		-0.308635	2.67281e-09	proteasome, subunit beta
gene556	NVIE_005330	NVIE_005330	9.73488	9.61934		0.0764098	0.511926	hypothetical protein with ATP-binding domain
gene557	NVIE_005340	NVIE_005340	8.6773	7.14999		-1.29662	1.18667e-35	Putative copper-binding , plastocyanin/azurin family protein
gene558	NVIE_0539	NVIE_0539	5.71289	4.78126		-0.661259	0.0736093	protein of unknown function
gene559	NVIE_005350	prf	9.62677	9.59806		0.164788	0.0363793	peptide chain release factor subunit 1
gene560	NVIE_0541	NVIE_0541	7.84148	8.23402		0.585901	3.49594e-09	putative transcriptional regulator, XRE family
gene561	NVIE_0542	NVIE_0542	7.06137	7.35621		0.445679	0.0241187	hypothetical protein
gene562	NVIE_005360	uppP	5.75058	5.39523		-0.174091	0.407717	Undecaprenyl-diphosphatase
gene563	NVIE_005370	NVIE_005370	7.22774	7.0768		0.0346674	0.8234	hypothetical protein
gene564	NVIE_005380	gap	8.77347	8.84794		0.271072	0.000348628	putative glyceraldehyde-3-phosphate dehydrogenase, phosphorylating
gene565	NVIE_005390	trpG	8.74011	8.46691		-0.0771532	0.574549	anthranilate synthase component II
gene566	NVIE_005400	trpD	7.83271	7.57577		-0.0533371	0.697521	anthranilate phosphoribosyltransferase
gene567	NVIE_005410	radA2	9.82129	9.66413		0.0352791	0.706491	DNA repair and recombination protein RadA
gene568	NVIE_005420	NVIE_005420	11.2749	10.0339		-1.04508	8.84776e-09	hypothetical protein
gene569	NVIE_005430	NVIE_005430	9.08178	9.02042		0.134936	0.111848	hypothetical protein
gene570	NVIE_005440	NVIE_005440	5.65797	5.84922		0.369544	0.0367605	protein of unknown function
gene571	NVIE_005450	NVIE_005450	6.63991	5.74041		-0.690689	0.000114065	hypothetical protein
gene572	NVIE_005460	trpA	7.40975	6.8375		-0.374193	0.000195276	tryptophan synthase, alpha chain
gene573	NVIE_005470	trpB	9.59509	8.9858		-0.411252	1.25634e-14	tryptophan synthase, beta chain
gene574	NVIE_005480	trpC	7.92857	7.05008		-0.679637	3.00625e-09	indole-3-glycerol-phosphate synthase
gene575	NVIE_0556	cdc6-1	7.38928	7.2811		0.0728943	0.535389	putative cell division control protein 6
gene576	NVIE_005490	NVIE_005490	6.22593	6.1112		0.0660967	0.787203	hypothetical protein
gene577	NVIE_005500	NVIE_005500	5.01	4.83026		-0.00725667	0.986327	protein of unknown function
gene578	NVIE_005510	NVIE_005510	9.77259	10.189		0.611458	6.52007e-23	protein of unknown function
gene579	NVIE_005520	pyrG	9.89775	9.18535		-0.526811	6.98653e-06	CTP synthase
gene580	NVIE_005530	NVIE_005530	7.86186	7.10811		-0.559912	2.41465e-06	putative inorganic polyphosphate/ATP-NAD kinase
gene581	NVIE_005540	NVIE_005540	8.49518	7.73524		-0.566913	6.59844e-06	PfkB family carbohydrate kinase
gene582	NVIE_005550	rps26e	9.94856	8.6546		-1.06816	2.29186e-15	30S ribosomal protein S26e
gene583	NVIE_005560	pgsA	7.46791	6.61757		-0.64376	2.44772e-07	CDP-diacylglycerol--glycerol-3-phosphate 3-phosphatidyltransferase
gene584	NVIE_005570	NVIE_005570	5.81297	5.86295		0.190094	0.490205	protein of unknown function
gene585	NVIE_005580	NVIE_005580	7.04061	6.46901		-0.341985	0.122582	putative CheY-like signal transduction response regulator, receiver domain
gene586	NVIE_005590	NVIE_005590	4.4191	5.59446		1.33518	5.08757e-20	putative membrane associated signal transduction histidine kinase, with phosphoacceptor and ATP binding domain
gene587	NVIE_005600	NVIE_005600	7.11519	8.24439		1.26384	6.80089e-14	putative quinoprotein glucose/ sorbosone dehydrogenase
gene588	NVIE_005610	NVIE_005610	7.85932	7.87401		0.199056	0.140636	putative class II aldolase/adducin family protein
gene589	NVIE_005620	atpF	9.36102	8.89382		-0.263886	0.00973183	archaeal A1A0-type ATP synthase, subunit F
gene590	NVIE_005630	NVIE_005630	10.8303	11.2341		0.602765	5.61368e-07	protein of unknown function
gene591	NVIE_0572	NVIE_0572	3.69406	4.44696		0.612065	0.229789	protein of unknown function
gene592	NVIE_005650	NVIE_005650	5.50523	5.99835		0.663672	4.55041e-05	protein of unknown function
gene593	NVIE_005660	NVIE_005660	5.88371	5.72666		0.0852612	0.762924	hypothetical protein
gene594	NVIE_005670	dnaJ-1	7.58083	7.30813		-0.0864968	0.531953	putative chaperone protein DnaJ
gene595	NVIE_005680	NVIE_005680	7.22612	7.53507		0.496417	2.01869e-05	protein of unknown function
gene596	NVIE_005690	NVIE_005690	7.68313	7.25484		-0.227855	0.0789104	putative polyketide cyclase/dehydrase
gene597	NVIE_005700	NVIE_005700	7.57353	6.63255		-0.71901	9.10522e-08	hypothetical protein
gene598	NVIE_005710	NVIE_005710	9.8914	9.20933		-0.459761	0.0265956	hypothetical protein
gene599	NVIE_005720	NVIE_005720	8.02185	7.23417		-0.596361	7.4792e-07	hypothetical protein
gene600	NVIE_005730	NVIE_005730	5.62516	5.43787		-0.022915	0.940093	zinc finger C2H2 domain-containing protein
gene601	NVIE_0582	NVIE_0582	6.84045	6.43383		-0.187783	0.111249	putative prephenate dehydrogenase
gene602	NVIE_005740	aspC	7.51644	7.15537		-0.15557	0.0767499	putative chorismate mutase
gene603	NVIE_005750	aroC	8.18516	7.76429		-0.224605	0.00148654	chorismate synthase
gene604	NVIE_005760	aroA	7.72377	7.04955		-0.463798	1.25994e-08	3-phosphoshikimate 1-carboxyvinyltransferase
gene605	NVIE_005770	aroK	7.26004	6.78327		-0.275788	0.00997649	shikimate kinase
gene606	NVIE_0587	aroE	7.11763	6.70507		-0.216941	0.0559832	shikimate 5-dehydrogenase
gene607	NVIE_005780	aroD	9.15622	8.92753		-0.0601787	0.73464	3-dehydroquinate dehydratase
gene608	NVIE_005790	NVIE_005790	8.27406	8.46039		0.38605	0.0540481	protein of unknown function
gene609	NVIE_005800	NVIE_005800	0.684308	1.41076		0.72069	0.266141	hypothetical protein
gene610	NVIE_005810	NVIE_005810	8.27606	7.63707		-0.430112	0.0023956	hypothetical protein
gene611	NVIE_005820	NVIE_005820	9.2164	8.63402		-0.385517	1.15528e-05	putative DNA methylase N-4/N-6 domain protein
gene612	NVIE_005830	NVIE_005830	6.9023	5.89442		-0.722811	0.000316469	protein of unknown function
gene613	NVIE_005840	aroB	8.62294	8.04595		-0.385778	3.03513e-07	3-dehydroquinate synthase
gene614	NVIE_005850	aroGFH	9.59422	8.45322		-0.945213	3.54575e-28	putative 3-deoxy-7-phosphoheptulonate synthase
gene615	NVIE_005860	NVIE_005860	4.22174	5.12355		1.05108	3.50599e-06	protein of unknown function
gene616	NVIE_005870	NVIE_005870	7.85655	7.31016		-0.31504	0.0943464	protein of unknown function
gene617	NVIE_005880	nfo	7.99903	7.8608		0.0664751	0.53852	putative endonuclease 4
gene618	NVIE_005890	priB	6.44515	6.80228		0.530678	5.26401e-05	DNA primase, large subunit
gene619	NVIE_005900	priA	5.8764	6.38418		0.693643	5.2615e-10	DNA primase, small subunit
gene620	NVIE_005910	NVIE_005910	8.75803	8.82544		0.251303	0.0204057	hypothetical protein
gene621	NVIE_005920	NVIE_005920	6.70538	6.36145		-0.144234	0.314978	putative GMP synthase
gene622	NVIE_005930	NVIE_005930	8.26108	8.17767		0.0913782	0.529293	TPR repeat protein
gene623	NVIE_005940	NVIE_005940	6.91523	6.16633		-0.549577	0.000968268	protein of unknown function
gene624	NVIE_005950	NVIE_005950	1.09457	0.554884		-0.269876	0.702848	hypothetical protein
gene625	NVIE_0606	NVIE_0606	5.05101	5.69728		0.806338	0.0144342	protein of unknown function
gene626	NVIE_0607	NVIE_0607	5.79055	5.55331		-0.034884	0.918221	protein of unknown function
gene627	NVIE_005970	NVIE_005970	7.55686	7.0368		-0.328533	0.0036542	aldo/keto reductase
gene628	NVIE_0609	NVIE_0609	6.33639	6.89264		0.730149	7.68327e-10	hypothetical protein
gene629	NVIE_005980	NVIE_005980	6.20765	6.91281		0.876603	1.07115e-06	hypothetical protein
gene630	NVIE_005990	NVIE_005990	6.39246	7.43283		1.21893	1.18049e-26	protein of unknown function
gene631	NVIE_0612	NVIE_0612	1.24731	0.525463		-0.544929	0.449971	protein of unknown function
gene632	NVIE_006020	NVIE_006020	2.07226	1.90234		-0.00239667	0.996802	protein of unknown function
gene633	NVIE_006030	NVIE_006030	8.27262	8.47881		0.397803	0.000698902	protein of unknown function
gene634	NVIE_0616	NVIE_0616	5.14608	5.62123		0.664022	0.00257392	protein of unknown function
gene635	NVIE_006050	NVIE_006050	3.79447	3.79636		0.16831	0.403952	protein of unknown function
gene636	NVIE_006060	menA	5.36227	4.92386		-0.24929	0.160391	1,4-dihydroxy-2-naphthoate octaprenyltransferase
gene637	NVIE_006070	NVIE_006070	10.922	9.82061		-0.893202	2.67174e-13	putative transcriptional regulator, AsnC family
gene638	NVIE_006080	NVIE_006080	9.59111	8.84345		-0.548163	5.45988e-10	hypothetical protein
gene639	NVIE_006090	napA	6.5555	6.08478		-0.273069	0.0743987	putative Na+(Li+)/H+ antiporter
gene640	NVIE_006100	NVIE_006100	7.28956	7.02476		-0.0893026	0.545107	putative glycogen debranching enzyme
gene641	NVIE_006110	mngA	8.84509	8.90163		0.219105	0.202965	mannosyl-3-phosphoglycerate synthase
gene642	NVIE_006120	NVIE_006120	8.34203	7.85481		-0.249714	0.0849886	conserved protein of unknown function
gene643	NVIE_006130	NVIE_006130	7.18672	7.51436		0.519452	1.10473e-05	hypothetical protein
gene644	NVIE_006140	ttuD	7.40145	6.13964		-1.07361	3.62233e-18	putative hydroxypyruvate reductase
gene645	NVIE_006150	birA	6.93383	6.78413		0.044042	0.706491	biotin-[acetyl-CoA-carboxylase] ligase
gene646	NVIE_006160	NVIE_006160	7.63382	7.94109		0.503969	0.000154644	hypothetical protein
gene647	NVIE_006170	NVIE_006170	8.51455	8.55833		0.237382	0.00114248	putative GTP binding protein
gene648	NVIE_006180	NVIE_006180	6.39639	7.70998		1.49729	2.97307e-46	hypothetical protein
gene649	NVIE_0633	NVIE_0633	0	0		NA	NA	protein of unknown function
gene650	NVIE_006190	NVIE_006190	1.47192	0.407437		-0.583108	0.41602	hypothetical protein
gene651	NVIE_006200	NVIE_006200	6.55279	6.26912		-0.0687308	0.702848	hypothetical protein
gene652	NVIE_006210	NVIE_006210	3.17835	1.74206		-0.798964	0.153612	protein of unknown function
gene653	NVIE_006220	NVIE_006220	4.67608	6.10477		1.52694	4.18978e-09	protein of unknown function
gene654	NVIE_006230	NVIE_006230	6.2939	6.21299		0.0853557	0.728992	protein of unknown function
gene655	NVIE_006240	NVIE_006240	5.78271	6.15441		0.537016	0.0033561	protein of unknown function
gene656	NVIE_006250	NVIE_006250	5.6746	6.16815		0.672175	8.74056e-08	protein of unknown function
gene657	NVIE_006260	NVIE_006260	9.25504	9.01478		-0.0538464	0.695309	putative CoA-binding domain protein
gene658	NVIE_006270	NVIE_006270	6.32936	7.10258		0.962202	1.3793e-13	protein of unknown function
gene659	NVIE_006280	NVIE_006280	8.04829	8.35521		0.475991	0.0103038	protein of unknown function
gene660	NVIE_006290	NVIE_006290	6.09378	6.12852		0.217149	0.0966523	protein of unknown function
gene661	NVIE_0643	NVIE_0643	1.99874	3.74511		0.976658	0.0915982	protein of unknown function
gene662	NVIE_006300	NVIE_006300	6.26881	6.82894		0.735025	7.61137e-07	hypothetical protein
gene663	NVIE_006310	purF	8.85806	9.04082		0.370505	8.13311e-05	amidophosphoribosyltransferase
gene664	NVIE_006320	purL	8.5912	8.33701		-0.0707785	0.594379	phosphoribosylformylglycinamidine synthase II
gene665	NVIE_006330	purQ	9.40348	8.99087		-0.229334	0.0675501	phosphoribosylformylglycinamidine synthase I
gene666	NVIE_006340	NVIE_006340	8.08903	8.25805		0.355349	8.1882e-05	putative signal transduction protein with CBS domains
gene667	NVIE_006350	purS	7.89781	7.48766		-0.217012	0.183422	putative phosphoribosylformylglycinamidine synthase PurS
gene668	NVIE_006360	NVIE_006360	6.64894	7.43627		0.970769	1.03905e-15	nitroreductase-like protein
gene669	NVIE_006370	NVIE_006370	4.17561	5.4224		1.2678	0.000103846	protein of unknown function
gene670	NVIE_006380	NVIE_006380	4.51794	5.502		1.112	1.63558e-07	protein of unknown function
gene671	NVIE_006390	NVIE_006390	4.27552	4.15849		0.0681807	0.836011	protein of unknown function
gene672	NVIE_006400	NVIE_006400	5.58268	5.92305		0.499923	0.00687649	protein of unknown function
gene673	NVIE_006410	NVIE_006410	5.94158	6.25337		0.502338	0.00755257	hypothetical protein
gene674	NVIE_006430	NVIE_006430	5.167	4.91997		-0.0606332	0.787881	protein of unknown function
gene675	NVIE_006440	NVIE_006440	5.31018	4.75333		-0.310006	0.297559	protein of unknown function
gene676	NVIE_t0080	NVIE_t0080	5.60233	6.21632		0.750065	0.0420371	tRNA-Thr
gene677	NVIE_006450	NVIE_006450	7.11933	6.89326		-0.0549932	0.753782	ABC efflux transporter, permease protein
gene678	NVIE_006460	NVIE_006460	8.835	8.8528		0.212204	0.0119099	ABC efflux transporter, ATP-binding protein
gene679	NVIE_006470	NVIE_006470	3.91397	4.26104		0.442863	0.415177	protein of unknown function
gene680	NVIE_006480	NVIE_006480	9.45353	9.6912		0.42335	3.38575e-06	hypothetical protein
gene681	NVIE_006490	NVIE_006490	9.46159	9.98759		0.710797	9.73485e-14	putative peptidase M50
gene682	NVIE_006500	NVIE_006500	7.64552	7.94113		0.496967	0.0105579	hypothetical protein
gene683	NVIE_006510	NVIE_006510	4.21932	3.78938		-0.232226	0.436383	protein of unknown function
gene684	NVIE_006520	NVIE_006520	3.52917	2.77271		-0.444161	0.269025	protein of unknown function
gene685	NVIE_006530	NVIE_006530	3.051	4.43937		0.96825	0.0728119	protein of unknown function
gene686	NVIE_006540	NVIE_006540	11.5708	11.7068		0.335894	0.0814145	exported protein of unknown function
gene687	NVIE_006550	NVIE_006550	6.48331	6.48905		0.193697	0.298316	protein of unknown function
gene688	NVIE_006560	NVIE_006560	3.19194	2.77051		-0.113277	0.698399	putative integrase family protein
gene689	NVIE_006570	NVIE_006570	4.94196	4.36946		-0.402816	0.0672572	protein of unknown function
gene690	NVIE_006580	NVIE_006580	9.50504	9.28128		-0.0701055	0.739511	Putative metal-dependent RNase with beta-lactamase domain
gene691	NVIE_0668	NVIE_0668	6.56603	6.11971		-0.239009	0.378193	protein of unknown function
gene692	NVIE_006590	NVIE_006590	9.22597	8.48235		-0.467117	0.021695	protein of unknown function
gene693	NVIE_006600	NVIE_006600	7.83932	7.00234		-0.629132	3.08823e-07	protein of unknown function
gene694	NVIE_006610	NVIE_006610	10.0943	9.15314		-0.742685	4.07288e-23	uncharacterised protein family UPF0147
gene695	NVIE_006620	NVIE_006620	8.55743	9.30386		0.905169	3.81773e-10	hypothetical protein
gene696	NVIE_006630	NVIE_006630	8.71664	8.1824		-0.322862	0.0068372	protein of unknown function
gene697	NVIE_006640	NVIE_006640	9.59202	9.18781		-0.206135	0.0229226	putative UspA domain protein
gene698	NVIE_006650	NVIE_006650	8.73885	8.08443		-0.462961	0.000246249	putative calcium/cation antiporter family protein
gene699	NVIE_006660	NVIE_006660	7.31946	6.8163		-0.310904	0.032421	protein of unknown function
gene700	NVIE_0677	NVIE_0677	7.37785	6.75827		-0.486507	0.0714095	protein of unknown function
gene701	NVIE_006670	NVIE_006670	6.38157	7.33624		1.11456	9.09083e-11	protein of unknown function
gene702	NVIE_006680	NVIE_006680	6.56557	6.36218		0.00299125	0.986885	protein of unknown function
gene703	NVIE_006690	NVIE_006690	4.50227	4.49227		0.153412	0.69862	protein of unknown function
gene704	NVIE_006700	NVIE_006700	4.33685	2.91683		-0.692975	0.191722	protein of unknown function
gene705	NVIE_006710	NVIE_006710	8.13026	8.3739		0.416134	0.032468	hypothetical protein
gene706	NVIE_006720	sucD	9.91012	8.71356		-1.00053	1.00881e-12	succinyl-CoA ligase (ADP-forming) alpha subunit
gene707	NVIE_006730	sucC	9.73237	8.58812		-0.954661	2.69218e-13	succinyl-CoA ligase (ADP-forming) beta subunit
gene708	NVIE_006740	cytX	6.77673	6.34074		-0.229551	0.0229213	putative hydroxymethylpyrimidine transporter CytX
gene709	NVIE_006750	thiC	8.61984	8.80126		0.372785	0.000348628	phosphomethylpyrimidine synthase
gene710	NVIE_006760	NVIE_006760	7.43992	5.61614		-1.60014	4.46045e-12	protein of unknown function
gene711	NVIE_006770	NVIE_006770	9.16268	9.28726		0.215315	0.591163	protein of unknown function
gene712	NVIE_006780	thiD	7.15884	6.74374		-0.223006	0.0245257	Thiamine biosynthesis bifunctional protein : putative hydroxymethylpyrimidine/phosphomethylpyrimidine kinase ; Thiamine-phosphate synthase ThiN
gene713	NVIE_006800	NVIE_006800	7.90112	7.80641		0.0991638	0.442891	nucleotidyl-transferase
gene714	NVIE_006810	NVIE_006810	6.33916	6.33597		0.196662	0.11557	putative glucosamine-1-phosphate N-acetyltransferase
gene715	NVIE_006820	NVIE_006820	4.15549	3.99937		0.0475443	0.83913	putative integrase
gene716	NVIE_006830	NVIE_006830	6.22812	6.34043		0.280802	0.0663412	protein of unknown function
gene717	NVIE_006840	NVIE_006840	8.98403	8.93028		0.136789	0.168721	protein of unknown function
gene718	NVIE_006850	NVIE_006850	6.87227	7.21039		0.548959	0.00239524	hypothetical protein
gene719	NVIE_006860	NVIE_006860	5.31599	5.25709		0.156156	0.332385	putative 5-methylcytosine restriction system component-like protein
gene720	NVIE_006870	NVIE_006870	6.11298	5.82639		-0.0954645	0.414078	putative AAA+ ATPase associated with various cellular activities
gene721	NVIE_006880	NVIE_006880	7.63747	8.47758		1.01973	3.87395e-20	protein of unknown function DUF541
gene722	NVIE_0697	NVIE_0697	0	0.286182		0.235516	0.571231	protein of unknown function
gene723	NVIE_006890	wecB	6.9882	6.46836		-0.323093	0.000227139	putative UDP-N-acetylglucosamine 2-epimerase
gene724	NVIE_0699	NVIE_0699	8.30001	7.5878		-0.518432	6.08821e-06	hypothetical protein
gene725	NVIE_006900	galT	8.34961	7.97923		-0.187769	0.230516	putative UDP-glucose-hexose-1-phosphate uridylyltransferase
gene726	NVIE_006910	NVIE_006910	4.27226	3.18112		-0.235206	0.667063	protein of unknown function
gene727	NVIE_0702	NVIE_0702	5.03514	4.95568		0.122416	0.693432	protein of unknown function
gene728	NVIE_006920	apgM	8.98109	8.50808		-0.279802	0.0189602	2,3-bisphosphoglycerate-independent phosphoglycerate mutase
gene729	NVIE_006930	NVIE_006930	8.97919	8.83378		0.0455421	0.811203	protein of unknown function
gene730	NVIE_006940	NVIE_006940	9.5326	9.02764		-0.319226	0.0441517	hypothetical protein
gene731	NVIE_006950	tfb2	9.16108	9.07855		0.0951792	0.499912	transcription initiation factor IIB
gene732	NVIE_006960	NVIE_006960	9.15376	8.80951		-0.162642	0.30874	Putative H/ACA RNA-protein complex component Gar1
gene733	NVIE_006970	srp19	8.07335	7.18992		-0.682855	8.3243e-09	signal recognition particle 19 kDa protein
gene734	NVIE_006980	rps8e	10.914	10.0119		-0.702862	7.29973e-15	30S ribosomal protein S8e
gene735	NVIE_006990	NVIE_006990	8.46323	7.89742		-0.366983	0.000130925	Chromosome segregation and condensation protein ScpB
gene736	NVIE_007000	NVIE_007000	8.34555	8.17342		0.0102224	0.950588	putative chromosome segregation and condensation protein ScpA
gene737	NVIE_007010	NVIE_007010	4.26077	4.65974		0.573725	0.00378497	putative nuclease
gene738	NVIE_007020	NVIE_007020	8.82739	8.3179		-0.320261	0.00349479	protein of unknown function
gene739	NVIE_t0090	NVIE_t0090	7.17242	6.33662		-0.649426	0.0275936	tRNA-Arg
gene740	NVIE_0714	NVIE_0714	0.546378	2.1882		1.03936	0.125061	fragment/protein of unknown function
gene741	NVIE_007030	NVIE_007030	5.31897	6.50602		1.35374	2.86403e-17	putative Pyridoxamine 5'-phosphate oxidase
gene742	NVIE_007040	NVIE_007040	5.87904	7.22676		1.50724	2.5559e-19	Methyltransferase type 12
gene743	NVIE_007050	NVIE_007050	4.17546	2.98024		-1.02604	0.000155304	NADH ubiquinone oxidoreductase 20 kDa subunit
gene744	NVIE_007060	NVIE_007060	4.70085	3.04908		-1.39558	3.91797e-14	putative NADH-quinone oxidoreductase, subunit D - related
gene745	NVIE_007070	hyfF	4.05999	2.8551		-0.993901	2.46239e-06	NADH:ubiquinone/plastoquinone oxidoreductase
gene746	NVIE_007080	NVIE_007080	3.95816	3.0771		-0.604453	0.0499287	Hydrogenase, membrane subunit 2-like protein
gene747	NVIE_007090	NVIE_007090	3.7973	2.76809		-0.817024	0.00418012	Hydrogenase, membrane subunit 3-like protein (EchB-like)
gene748	NVIE_007100	hyfB	3.23538	2.84848		-0.153614	0.510689	putative Hydrogenase-4 membrane subunit HyfB
gene749	NVIE_007110	NVIE_007110	5.7579	5.46562		-0.100458	0.655603	protein of unknown function
gene750	NVIE_007120	NVIE_007120	6.09376	6.26914		0.346534	0.0881079	hypothetical protein
gene751	NVIE_007130	NVIE_007130	6.90467	7.82665		1.09492	1.51092e-19	putative FMN-binding pyridoxamine 5'-phosphate oxidase
gene752	NVIE_007140	NVIE_007140	4.9182	5.8886		1.14062	5.15769e-15	ABC superfamily ATP binding cassette transporter membrane protein, Drug Exporter-1 (DrugE1) Family
gene753	NVIE_007150	drrA	6.39015	6.70931		0.497542	0.000231025	ABC efflux transporter, ATP-binding protein, Drug Exporter-1 (DrugE1) Family
gene754	NVIE_007160	NVIE_007160	5.82668	6.20387		0.564661	3.91625e-05	putative Alpha/beta hydrolase fold
gene755	NVIE_007170	NVIE_007170	3.2249	3.56437		0.426598	0.161581	putative FkbM family methyltransferase
gene756	NVIE_007180	NVIE_007180	7.14328	7.2543		0.302792	0.00203684	Beta-lactamase domain-containing protein
gene757	NVIE_007200	NVIE_007200	3.58779	4.28875		0.847194	0.000793637	protein of unknown function
gene758	NVIE_0733	NVIE_0733	4.01221	5.57276		1.44578	9.56145e-05	hypothetical protein
gene759	NVIE_007220	NVIE_007220	4.36441	6.54003		2.19702	7.93158e-14	hypothetical protein
gene760	NVIE_0735	NVIE_0735	1.01144	0		-0.762783	0.19873	hypothetical protein
gene761	NVIE_007230	NVIE_007230	5.56303	5.26286		-0.108357	0.638418	protein of unknown function
gene762	NVIE_007240	NVIE_007240	7.26519	6.76242		-0.310154	0.00231207	Amino acid ABC transporter substrate binding protein
gene763	NVIE_007250	NVIE_007250	6.92002	8.33337		1.57856	5.03227e-22	exported protein of unknown function
gene764	NVIE_007260	NVIE_007260	8.18638	8.37525		0.378394	0.0112777	exported protein of unknown function
gene765	NVIE_0740	NVIE_0740	0	0.435936		0.279694	0.520943	fragment/protein of unknown function
gene766	NVIE_007270	NVIE_007270	5.61481	5.73913		0.301272	0.157679	protein of unknown function
gene767	NVIE_007280	NVIE_007280	3.96767	4.37548		0.550096	0.163979	protein of unknown function
gene768	NVIE_007290	NVIE_007290	7.01821	6.04297		-0.77888	7.18286e-07	conserved protein of unknown function
gene769	NVIE_007300	NVIE_007300	5.45014	5.73149		0.466997	0.00039254	exported protein of unknown function
gene770	NVIE_007310	NVIE_007310	4.79178	5.49133		0.884956	2.07091e-13	putative exported protein of unknown function with cupredoxin domain
gene771	NVIE_007320	NVIE_007320	10.3369	9.57119		-0.602717	0.00185794	protein of unknown function
gene772	NVIE_007330	NVIE_007330	5.12608	4.30138		-0.568001	0.129033	protein of unknown function
gene773	NVIE_007340	NVIE_007340	1.58727	2.82915		0.966139	0.136559	protein of unknown function
gene774	NVIE_007350	NVIE_007350	2.89637	5.01834		1.85917	6.09349e-05	protein of unknown function
gene775	NVIE_007360	NVIE_007360	4.42476	4.21651		-0.0484736	0.82419	membrane protein of unknown function
gene776	NVIE_007370	NVIE_007370	7.03491	6.7754		-0.0399763	0.859981	protein of unknown function
gene777	NVIE_t0100	NVIE_t0100	5.07248	4.34109		-0.590645	0.260496	tRNA-Pro
gene778	NVIE_0750	NVIE_0750	3.14491	1.10685		-1.18862	0.0446317	hypothetical protein
gene779	NVIE_007390	NVIE_007390	3.59065	4.53127		1.07791	4.20509e-07	Bmp family protein
gene780	NVIE_007400	NVIE_007400	4.82567	5.74047		1.07217	1.39188e-17	putative membrane associated signal transduction histidine kinase, with phosphoacceptor and ATP binding domain
gene781	NVIE_0753	NVIE_0753	4.38548	4.69985		0.215237	0.698399	fragment/protein of unknown function
gene782	NVIE_007410	NVIE_007410	4.6887	5.02665		0.490713	0.061355	putative signal transduction response regulator, receiver domain
gene783	NVIE_007420	NVIE_007420	6.9483	6.6455		-0.116736	0.351951	hypothetical protein
gene784	NVIE_007430	NVIE_007430	7.56125	6.84095		-0.477343	0.00303291	protein of unknown function
gene785	NVIE_007440	NVIE_007440	7.57961	6.84828		-0.518622	4.51837e-06	hypothetical protein
gene786	NVIE_007450	NVIE_007450	7.22504	6.49709		-0.525938	0.000179807	hypothetical protein
gene787	NVIE_0759	NVIE_0759	8.25528	7.82274		-0.252546	0.0550928	putative amidophosphoribosyltransferase
gene788	NVIE_007460	leuD1	7.36853	7.5544		0.374722	0.000540949	3-isopropylmalate dehydratase small subunit
gene789	NVIE_007470	leuC1	8.88755	9.00768		0.300989	0.021554	3-isopropylmalate dehydratase large subunit
gene790	NVIE_0762	psmB2	10.4974	10.045		-0.261274	0.0119099	proteasome, subunit beta
gene791	NVIE_007480	NVIE_007480	7.23771	6.85717		-0.189759	0.0564366	hypothetical protein
gene792	NVIE_007490	NVIE_007490	4.69725	5.32278		0.659663	0.119433	protein of unknown function
gene793	NVIE_007500	NVIE_007500	4.76172	5.2441		0.686346	0.0017282	protein of unknown function
gene794	NVIE_007510	NVIE_007510	5.19813	5.12896		0.0833464	0.781761	hypothetical protein
gene795	NVIE_007520	NVIE_007520	4.81454	5.58748		0.800963	0.0126545	protein of unknown function
gene796	NVIE_007530	NVIE_007530	6.96317	8.88229		2.10139	5.07773e-39	hypothetical protein
gene797	NVIE_007540	NVIE_007540	11.2425	11.7702		0.719779	9.95285e-26	radical SAM domain protein
gene798	NVIE_007550	NVIE_007550	8.38926	8.36842		0.176492	0.0943464	Transcription regulator, TrmB
gene799	NVIE_007560	NVIE_007560	10.1606	10.2703		0.297412	0.00557838	putative iron (metal) dependent repressor, DtxR family
gene800	NVIE_0772	NVIE_0772	8.4429	7.97892		-0.269365	0.00645832	hypothetical protein
gene801	NVIE_007570	pelA	7.61714	7.11749		-0.309503	0.010631	protein pelota
gene802	NVIE_007580	NVIE_007580	6.82361	6.17839		-0.441037	0.00442851	putative cutA1 divalent ion tolerance protein
gene803	NVIE_007590	NVIE_007590	8.29415	8.08512		-0.0324284	0.8311	hypothetical protein
gene804	NVIE_007600	NVIE_007600	8.60481	7.35954		-1.03264	8.81318e-37	protein of unknown function DUF354
gene805	NVIE_007610	gyaR	7.31581	6.69709		-0.433624	0.000519873	glyoxylate reductase
gene806	NVIE_007620	NVIE_007620	8.1622	7.61084		-0.352341	0.000627129	putative acetyltransferase
gene807	NVIE_007630	NVIE_007630	7.36696	6.63945		-0.510997	0.00222678	uncharacterised protein family UPF0434/Trm112
gene808	NVIE_007640	NVIE_007640	7.54601	6.9166		-0.418694	1.71097e-05	putative oxidoreductase domain protein
gene809	NVIE_007650	ilvE1	8.80365	7.77522		-0.825421	1.31372e-20	branched-chain amino-acid aminotransferase
gene810	NVIE_007660	NVIE_007660	7.55921	6.46477		-0.868805	2.39451e-13	hypothetical protein
gene811	NVIE_007670	albA2	10.7839	9.99903		-0.60406	9.88342e-05	DNA/RNA-binding protein Alba
gene812	NVIE_007680	NVIE_007680	6.63045	6.08397		-0.345589	0.0211215	protein of unknown function
gene813	NVIE_007690	NVIE_007690	8.42753	8.15927		-0.0785996	0.604742	protein of unknown function
gene814	NVIE_007700	NVIE_007700	6.76997	6.42852		-0.149154	0.262044	exported protein of unknown function
gene815	NVIE_007710	NVIE_007710	7.63944	6.29638		-1.14276	1.9017e-19	hypothetical protein
gene816	NVIE_007720	NVIE_007720	8.2596	8.09534		0.0328104	0.709239	putative methyltransferase type 11
gene817	NVIE_007730	NVIE_007730	6.78872	6.61468		0.0628613	0.760425	putative membrane-associated heat shock protein
gene818	NVIE_007740	NVIE_007740	8.50774	7.93522		-0.40027	0.036167	putative transcriptional regulator, AsnC family
gene819	NVIE_007750	NVIE_007750	6.00878	5.352		-0.480617	0.00394902	putative phosphosugar isomerase
gene820	NVIE_007760	NVIE_007760	6.63152	6.27901		-0.14928	0.237613	putative thiosulfate sulfurtransferase
gene821	NVIE_007770	NVIE_007770	8.34647	7.80129		-0.332492	0.00134468	putative iron (metal) dependent repressor, DtxR family
gene822	NVIE_007780	NVIE_007780	6.45377	6.14599		-0.113751	0.303713	putative PilT domain protein/Type II secretion system protein E
gene823	NVIE_007790	glnB	8.60817	8.00277		-0.406098	0.000230194	Nitrogen regulatory protein P-II
gene824	NVIE_007800	NVIE_007800	7.0923	7.41668		0.479442	0.00315498	putative secreted metalloprotease
gene825	NVIE_007810	map	8.6958	8.42888		-0.0628998	0.498755	methionine aminopeptidase
gene826	NVIE_007820	NVIE_007820	8.11368	7.6634		-0.245886	0.0893044	hypothetical protein
gene827	NVIE_007830	NVIE_007830	7.71858	7.45667		-0.0641982	0.590434	protein of unknown function DUF1512
gene828	NVIE_007840	NVIE_007840	7.24936	6.59119		-0.426795	0.0158096	hypothetical protein
gene829	NVIE_007850	NVIE_007850	9.25353	8.14094		-0.893803	1.48814e-18	hypothetical protein
gene830	NVIE_007860	NVIE_007860	10.9166	10.397		-0.319454	1.08134e-05	hypothetical protein
gene831	NVIE_007870	NVIE_007870	9.17572	9.56706		0.587897	9.69234e-14	hypothetical protein
gene832	NVIE_007880	NVIE_007880	7.28329	7.44119		0.344218	0.00142772	putative Mn2+-dependent serine/threonine protein kinase
gene833	NVIE_007890	ubiE1	5.92381	7.2247		1.42526	7.62887e-17	putative menaquinone biosynthesis methyltransferase UbiE
gene834	NVIE_007900	NVIE_007900	4.89441	6.40311		1.52148	9.45607e-11	hypothetical protein
gene835	NVIE_007910	NVIE_007910	4.21037	5.59566		1.51244	2.8295e-11	putative enzyme
gene836	NVIE_007920	NVIE_007920	3.73135	4.13955		0.707885	0.0427033	protein of unknown function
gene837	NVIE_007930	NVIE_007930	4.93343	5.84953		1.07762	7.91984e-08	hypothetical protein
gene838	NVIE_t0110	NVIE_t0110	3.30566	1.71603		-0.995275	0.139359	tRNA-Ala
gene839	NVIE_0810	NVIE_0810	0.552189	0		-0.217531	0.604614	hypothetical protein
gene840	NVIE_007940	NVIE_007940	7.75997	7.28708		-0.26773	0.0119099	putative NUDIX hydrolase
gene841	NVIE_007950	NVIE_007950	9.80728	9.6791		0.064402	0.420523	putative radical SAM domain protein
gene842	NVIE_007960	NVIE_007960	9.1021	8.30405		-0.603394	3.08216e-11	hypothetical protein
gene843	NVIE_007970	NVIE_007970	10.1838	9.61311		-0.371568	3.50658e-06	putative FAD/NAD(P)-binding oxidoreductase
gene844	NVIE_007980	NVIE_007980	8.85876	8.65682		0.000377191	0.997889	hypothetical protein
gene845	NVIE_007990	NVIE_007990	7.098	7.12518		0.205575	0.125061	hypothetical protein
gene846	NVIE_0817	NVIE_0817	1.91394	0		-1.30925	0.0432557	protein of unknown function
gene847	NVIE_008000	NVIE_008000	7.27474	7.74366		0.651393	3.37e-09	Protein of unknown function DUF1326
gene848	NVIE_008010	cdc48-2	7.64606	8.67364		1.21983	3.88813e-111	AAA family ATPase, CDC48 subfamily protein
gene849	NVIE_008020	NVIE_008020	5.1751	5.23847		0.28886	0.130841	putative Arginase family hydrolase, arginase/agmainase/formiminoglutamate hydrolase
gene850	NVIE_008030	NVIE_008030	6.41659	4.45054		-1.25684	0.000113748	fragment/protein of unknown function
gene851	NVIE_008040	NVIE_008040	8.82261	7.8258		-0.788038	1.01733e-10	putative fumarylacetoacetate hydrolase
gene852	NVIE_008050	gltX	8.04082	7.22226		-0.618662	2.26969e-06	glutamate--tRNA ligase
gene853	NVIE_0823	gds	9.75177	9.13324		-0.437772	0.00113939	geranylgeranyl pyrophosphate synthase
gene854	NVIE_008060	fni	8.23522	7.9341		-0.118929	0.410307	isopentenyl-diphosphate delta-isomerase
gene855	NVIE_008070	NVIE_008070	7.52241	6.93543		-0.419042	0.0219125	putative aspartate/glutamate/uridylate kinase
gene856	NVIE_008080	NVIE_008080	7.02185	7.03052		0.198633	0.199071	hypothetical protein
gene857	NVIE_008090	NVIE_008090	10.1499	10.3738		0.419228	4.25086e-12	TPR repeat protein
gene858	NVIE_008100	NVIE_008100	8.76404	8.24969		-0.319785	1.28839e-06	putative myo-inositol-1-phosphate synthase
gene859	NVIE_008120	NVIE_008120	4.48605	3.57386		-0.490433	0.205306	hypothetical protein
gene860	NVIE_008130	NVIE_008130	10.4235	9.70422		-0.5257	1.1415e-09	putative thiazole biosynthetic enzyme Thi4 family
gene861	NVIE_0831	NVIE_0831	3.40346	4.41556		0.551848	0.342014	fragment/protein of unknown function
gene862	NVIE_008140	NVIE_008140	4.72944	5.29551		0.728273	4.60071e-05	protein of unknown function
gene863	NVIE_008150	NVIE_008150	3.95588	3.74609		-0.0509762	0.880295	hypothetical protein
gene864	NVIE_008160	trxB	9.82127	9.81356		0.180825	0.0606149	thioredoxin reductase
gene865	NVIE_008170	cysM2	9.92712	10.2451		0.513293	4.70531e-17	cysteine synthase
gene866	NVIE_008180	NVIE_008180	9.87238	10.0798		0.391803	0.00214711	putative SirA family protein
gene867	NVIE_008190	yisY	4.77048	5.35794		0.762618	2.96161e-05	Alpha/beta hydrolase fold protein
gene868	NVIE_008200	cofE-1	7.46413	6.61024		-0.652215	1.11262e-08	F420-0:gamma-L-glutamate ligase
gene869	NVIE_008210	serB	10.6238	9.204		-1.23918	4.59e-14	phosphoserine phosphatase SerB
gene870	NVIE_0840	NVIE_0840	8.18165	7.88453		-0.10091	0.252862	putative von Willebrand factor type A
gene871	NVIE_008220	NVIE_008220	9.03	8.97175		0.126915	0.25017	putative Mg-chelatase subunit
gene872	NVIE_008230	NVIE_008230	8.69011	9.23586		0.653307	0.0101567	hypothetical protein
gene873	NVIE_008240	rps13p	10.8639	10.3705		-0.295623	6.86016e-05	30S ribosomal protein S13p
gene874	NVIE_008250	rps4p	11.2076	10.5897		-0.425473	5.0759e-07	30S ribosomal protein S4p
gene875	NVIE_008260	NVIE_008260	7.57457	7.16302		-0.213306	0.0252493	hypothetical protein
gene876	NVIE_008270	glmS1	8.85075	8.29473		-0.406627	0.0410785	glucosamine-fructose-6-phosphate aminotransferase
gene877	NVIE_008280	NVIE_008280	11.6886	11.0298		-0.490603	0.00189225	putative SNF7 protein
gene878	NVIE_008290	NVIE_008290	9.84851	9.66772		-0.00606938	0.972101	hypothetical protein
gene879	NVIE_008300	NVIE_008300	7.91397	7.97217		0.248309	0.0385247	putative Lysylphosphatidylglycerol synthetase/glycosyltransferase AglD
gene880	NVIE_008310	NVIE_008310	8.34273	7.36912		-0.742999	2.34608e-06	protein of unknown function
gene881	NVIE_008320	NVIE_008320	8.12263	7.26878		-0.662352	3.02208e-08	hypothetical protein
gene882	NVIE_008330	thrB	7.81091	7.26098		-0.35449	7.67864e-05	homoserine kinase
gene883	NVIE_008340	NVIE_008340	8.95257	8.55761		-0.205448	0.0760626	3-hydroxybutyryl-CoA dehydratase
gene884	NVIE_008350	NVIE_008350	7.31636	7.24497		0.108994	0.502489	putative agmatinase
gene885	NVIE_008360	NVIE_008360	6.86305	6.29131		-0.354655	0.0571998	hypothetical protein
gene886	NVIE_008370	NVIE_008370	5.85657	5.37205		-0.274725	0.314978	hypothetical protein
gene887	NVIE_008380	copA1	7.94751	7.48169		-0.285829	0.0212949	Copper-exporting P-type ATPase A
gene888	NVIE_008390	NVIE_008390	7.05371	6.4717		-0.362062	0.103651	hypothetical protein
gene889	NVIE_008400	NVIE_008400	7.03624	6.84861		0.0230475	0.865263	putative proteasome assembly chaperone 2
gene890	NVIE_008410	NVIE_008410	5.0851	5.12722		0.225354	0.361143	protein of unknown function
gene891	NVIE_0861	NVIE_0861	4.91913	4.95293		0.187143	0.610238	hypothetical protein
gene892	NVIE_008420	NVIE_008420	8.43199	7.14921		-1.07687	3.80356e-16	hypothetical protein
gene893	NVIE_008430	lig	7.54752	7.05042		-0.322389	0.0499287	DNA ligase
gene894	NVIE_008440	rps25e	10.5354	9.91746		-0.415968	6.59741e-06	30S ribosomal protein S25e
gene895	NVIE_008450	NVIE_008450	8.9333	8.20141		-0.53683	1.43159e-09	hypothetical protein
gene896	NVIE_008460	NVIE_008460	2.61413	2.18636		-0.176655	0.811192	protein of unknown function
gene897	NVIE_008470	rpoK	11.6459	10.3922		-1.0745	3.05973e-13	DNA-directed RNA polymerase subunit K
gene898	NVIE_008480	NVIE_008480	6.29607	6.32278		0.227019	0.034118	putative dihydrolipoamide dehydrogenase
gene899	NVIE_0868	NVIE_0868	4.24493	3.75802		-0.101329	0.86681	fragment/protein of unknown function
gene900	NVIE_008490	NVIE_008490	8.2918	8.10997		0.00967462	0.927685	putative transcriptional regulator, ArsR family
gene901	NVIE_008500	NVIE_008500	10.1076	9.57687		-0.333747	0.00321935	hypothetical protein
gene902	NVIE_008510	NVIE_008510	10.2341	10.1539		0.114354	0.423601	hypothetical protein
gene903	NVIE_008520	NVIE_008520	4.93802	5.10016		0.360014	0.00324422	Putative lipoprotein (modular protein)
gene904	NVIE_008530	NVIE_008530	7.59572	6.97421		-0.415654	8.38227e-06	putative NAD-dependent alcohol dehydrogenase
gene905	NVIE_008540	lsrF	8.74687	8.55105		0.00224484	0.986006	uncharacterised aldolase LsrF
gene906	NVIE_008550	NVIE_008550	5.06533	3.8314		-1.0576	0.000328065	hypothetical protein
gene907	NVIE_008560	ilvB	9.50242	8.85144		-0.470021	0.000253877	acetolactate synthase, large subunit
gene908	NVIE_008570	ilvH	8.82101	8.38709		-0.230932	0.041967	acetolactate synthase, small subunit
gene909	NVIE_008580	leuA	9.13292	9.117		0.165275	0.174038	2-isopropylmalate synthase
gene910	NVIE_008590	leuB	8.35123	7.7322		-0.426797	0.000104354	3-isopropylmalate dehydrogenase
gene911	NVIE_008600	NVIE_008600	8.03706	8.06551		0.226759	0.039182	hypothetical protein
gene912	NVIE_008610	NVIE_008610	5.6568	5.34796		-0.11811	0.556189	protein of unknown function
gene913	NVIE_0882	NVIE_0882	6.42865	5.59174		-0.61261	0.0829623	fragment/hypothetical protein
gene914	NVIE_008620	carA	9.97243	9.54392		-0.334383	0.324788	carbamoyl-phosphate synthase small chain (glutamine-hydrolyzing)
gene915	NVIE_008630	carB	8.43058	7.70022		-0.539762	0.0221416	carbamoyl-phosphate synthase large chain
gene916	NVIE_008650	NVIE_008650	4.84991	4.54306		-0.0722977	0.777939	protein of unknown function
gene917	NVIE_008660	NVIE_008660	6.87825	6.63963		-0.057994	0.696821	putative phosphoesterase
gene918	NVIE_0887	NVIE_0887	4.97159	3.98729		-0.610981	0.0660687	hypothetical protein
gene919	NVIE_008670	purD	7.65302	7.03469		-0.426642	0.000429042	phosphoribosylamine--glycine ligase
gene920	NVIE_0889	NVIE_0889	8.16621	6.96746		-0.996042	1.12553e-21	putative 5-formyltetrahydrofolate cyclo-ligase
gene921	NVIE_008680	folD	8.71606	7.88431		-0.630795	3.61481e-18	bifunctional protein FolD
gene922	NVIE_008690	NVIE_008690	8.04067	8.28563		0.435985	4.5823e-05	protein of unknown function
gene923	NVIE_008700	NVIE_008700	7.38626	7.80701		0.60909	7.16598e-10	putative glycosyl transferase, family 2
gene924	NVIE_008710	asnB	8.24137	7.60632		-0.437231	6.63908e-09	putative asparagine synthase
gene925	NVIE_008720	NVIE_008720	9.67697	9.50553		0.0191115	0.839579	hypothetical protein
gene926	NVIE_008730	rpl37e	11.5099	11.1081		-0.205478	0.024793	50S ribosomal protein L37e
gene927	NVIE_008740	NVIE_008740	10.6128	9.83993		-0.56629	7.04619e-13	putative small nuclear ribonucleoprotein
gene928	NVIE_0897	NVIE_0897	7.52179	6.38503		-0.945583	4.95437e-20	putative creatinine amidohydrolase
gene929	NVIE_008750	purU	8.02639	7.4629		-0.373219	0.000217899	formyltetrahydrofolate deformylase
gene930	NVIE_008760	NVIE_008760	4.94975	4.73658		-0.035005	0.874042	protein of unknown function
gene931	NVIE_008770	NVIE_008770	3.32552	2.96373		-0.0611197	0.927465	protein of unknown function
gene932	NVIE_008780	NVIE_008780	8.10772	7.98974		0.124521	0.560332	protein of unknown function
gene933	NVIE_008790	NVIE_008790	5.96025	5.54864		-0.191335	0.420523	protein of unknown function
gene934	NVIE_008800	NVIE_008800	6.26256	6.15284		0.123039	0.519564	protein of unknown function
gene935	NVIE_008810	NVIE_008810	5.85301	6.11885		0.446868	0.0318158	hypothetical protein
gene936	NVIE_008820	NVIE_008820	1.85107	2.97422		0.681661	0.169184	protein of unknown function
gene937	NVIE_008830	NVIE_008830	3.0986	3.90805		0.883635	0.0165256	putative Polyketide cyclase/dehydrase
gene938	NVIE_008840	NVIE_008840	2.66537	3.29144		0.508935	0.277125	protein of unknown function
gene939	NVIE_008850	NVIE_008850	4.18268	4.42178		0.382353	0.353108	protein of unknown function
gene940	NVIE_008860	NVIE_008860	2.44461	2.92045		0.694732	0.163183	putative protein of unknown function DUF2078
gene941	NVIE_008870	NVIE_008870	2.62088	2.99611		0.487748	0.309675	Uncharacterized HTH-type transcriptional regulator yvaP (modular protein)
gene942	NVIE_008880	NVIE_008880	4.92948	6.36844		1.59345	1.13579e-29	putative glycosyl transferase
gene943	NVIE_008890	NVIE_008890	4.31826	5.53318		1.40703	7.46786e-19	protein of unknown function
gene944	NVIE_008900	NVIE_008900	3.83067	5.20647		1.52251	3.329e-15	putative methyltransferase
gene945	NVIE_008910	NVIE_008910	6.51784	6.16299		-0.167762	0.205829	UDP-N-acetylglucosamine 2-epimerase
gene946	NVIE_008920	NVIE_008920	4.34949	4.0227		-0.0506584	0.8609	protein of unknown function
gene947	NVIE_008930	NVIE_008930	3.68635	4.07955		0.589466	0.000817081	hypothetical protein
gene948	NVIE_008940	NVIE_008940	4.28469	5.1528		1.03777	2.73601e-09	protein of unknown function
gene949	NVIE_008950	NVIE_008950	4.74397	4.70888		0.165436	0.493744	protein of unknown function
gene950	NVIE_008960	NVIE_008960	5.95951	5.59598		-0.127564	0.609179	protein of unknown function
gene951	NVIE_0920	NVIE_0920	1.36173	1.36024		0.0508343	0.951208	protein of unknown function
gene952	NVIE_008970	NVIE_008970	4.03412	4.20233		0.316949	0.381116	hypothetical protein
gene953	NVIE_008980	NVIE_008980	4.30985	3.72002		-0.161994	0.753736	protein of unknown function
gene954	NVIE_008990	pdaD	6.17859	7.03941		1.00717	6.83739e-14	pyruvoyl-dependent arginine decarboxylase
gene955	NVIE_009000	NVIE_009000	4.96248	4.6564		-0.105917	0.604742	protein of unknown function
gene956	NVIE_009010	NVIE_009010	2.85759	2.62328		0.0302038	0.966947	protein of unknown function
gene957	NVIE_0925	NVIE_0925	3.69435	1.62246		-0.978262	0.0919459	protein of unknown function
gene958	NVIE_009020	NVIE_009020	3.56369	2.21003		-0.977141	0.0607731	protein of unknown function
gene959	NVIE_009030	NVIE_009030	4.88432	4.95104		0.328726	0.437679	protein of unknown function
gene960	NVIE_009040	NVIE_009040	3.08822	3.11235		-0.0324486	0.960988	protein of unknown function
gene961	NVIE_009050	NVIE_009050	6.62787	6.66863		0.219042	0.123876	protein of unknown function
gene962	NVIE_009060	NVIE_009060	6.75674	7.21102		0.630597	1.38372e-07	protein of unknown function
gene963	NVIE_009070	NVIE_009070	9.44395	9.21118		-0.0108139	0.972084	protein of unknown function
gene964	NVIE_009080	NVIE_009080	6.99729	7.11201		0.302565	0.00366476	protein of unknown function
gene965	NVIE_009090	NVIE_009090	7.25166	6.91022		-0.152237	0.254753	protein of unknown function
gene966	NVIE_009100	NVIE_009100	6.16685	5.68348		-0.284546	0.0693572	protein of unknown function
gene967	NVIE_009110	NVIE_009110	5.89107	5.42895		-0.257891	0.0534273	protein of unknown function
gene968	NVIE_009120	NVIE_009120	5.84134	5.66868		0.0237192	0.865263	protein of unknown function
gene969	NVIE_009130	NVIE_009130	5.76988	5.62661		0.0574977	0.575284	putative superfamily I DNA and RNA helicase
gene970	NVIE_009140	uvrD	5.96796	6.08761		0.309095	0.000847297	putative UvrD/REP helicase
gene971	NVIE_009150	NVIE_009150	5.95492	5.81212		0.0578976	0.613301	putative Type II restriction-modification system methylase subunit, N6 adenine-specific DNA methyltransferase
gene972	NVIE_009160	NVIE_009160	7.03996	6.75652		-0.0848635	0.340656	putative superfamily II DNA/RNA helicase, SNF2 family
gene973	NVIE_009170	NVIE_009170	6.30652	6.20874		0.0881055	0.519564	putative Metal dependent phosphohydrolase
gene974	NVIE_009180	NVIE_009180	4.79616	4.98117		0.359359	0.0381836	protein of unknown function
gene975	NVIE_009190	NVIE_009190	6.04313	5.68667		-0.171277	0.260843	putative Radical SAM domain protein
gene976	NVIE_009200	NVIE_009200	7.12574	7.29303		0.348881	0.0292848	putative Gp37/Gp68 family protein
gene977	NVIE_009210	cdc6-2	5.72401	5.31481		-0.222659	0.203315	putative cell division control protein 6
gene978	NVIE_009220	NVIE_009220	4.31439	3.5755		-0.40457	0.332466	hypothetical protein
gene979	NVIE_009230	NVIE_009230	2.3043	1.75428		-0.437978	0.429977	hypothetical protein
gene980	NVIE_009240	NVIE_009240	6.13381	6.11793		0.166989	0.531832	hypothetical protein
gene981	NVIE_009250	NVIE_009250	5.13543	5.24579		0.283419	0.117959	hypothetical protein
gene982	NVIE_009260	NVIE_009260	4.18243	4.40828		0.402913	0.0327608	ParB-like nuclease domain-containing protein
gene983	NVIE_009270	NVIE_009270	9.65684	9.87763		0.407451	0.00191432	UpsA-like archaeal pilin
gene984	NVIE_009280	NVIE_009280	4.40307	4.70078		0.482479	0.0486372	putative BasA-like protein
gene985	NVIE_009290	NVIE_009290	4.34757	4.92125		0.758561	5.19415e-15	putative cell surface uncharacterised protein related to type IV pili
gene986	NVIE_009300	NVIE_009300	5.65674	6.33154		0.850123	1.81935e-10	protein of unknown function
gene987	NVIE_009310	NVIE_009310	6.27096	5.90503		-0.149154	0.385662	protein of unknown function
gene988	NVIE_009320	NVIE_009320	4.19827	4.77704		0.761446	6.31563e-09	protein of unknown function
gene989	NVIE_009330	NVIE_009330	4.87524	4.2095		-0.47345	0.00438009	putative type IV pilus assembly ATPase of Type II secretion system protein family
gene990	NVIE_009340	NVIE_009340	4.47194	3.25656		-0.331688	0.572262	protein of unknown function
gene991	NVIE_009350	NVIE_009350	3.46781	3.1681		-0.062441	0.905496	protein of unknown function
gene992	NVIE_009360	NVIE_009360	3.15568	3.23502		0.254778	0.277125	putative membrane bound type IV pili protein
gene993	NVIE_009370	NVIE_009370	3.03638	2.91964		0.105257	0.688124	hypothetical protein
gene994	NVIE_009380	NVIE_009380	6.29362	6.53438		0.438666	0.000264108	hypothetical protein
gene995	NVIE_009390	NVIE_009390	6.28091	6.17267		0.0870615	0.672742	PilT protein domain protein
gene996	NVIE_009400	NVIE_009400	6.295	6.05078		-0.0128409	0.960882	protein of unknown function
gene997	NVIE_009410	NVIE_009410	2.33259	1.47107		-0.287519	0.664949	protein of unknown function
gene998	NVIE_009420	NVIE_009420	3.01511	2.60932		-0.0745158	0.859006	hypothetical protein
gene999	NVIE_009430	NVIE_009430	3.21007	3.11302		0.0499913	0.859446	putative TrbE protein
gene1000	NVIE_009440	NVIE_009440	6.03095	5.73764		-0.118461	0.635602	hypothetical protein
gene1001	NVIE_009450	NVIE_009450	4.14534	3.59862		-0.229321	0.525953	hypothetical protein
gene1002	NVIE_009460	NVIE_009460	3.22435	2.74725		-0.336487	0.315566	hypothetical protein
gene1003	NVIE_009470	NVIE_009470	3.67836	3.31328		-0.169833	0.439928	hypothetical protein
gene1004	NVIE_0972	NVIE_0972	4.82922	3.94284		-0.671415	0.141999	hypothetical protein
gene1005	NVIE_009480	NVIE_009480	5.16578	5.19792		0.191906	0.499766	hypothetical protein
gene1006	NVIE_009490	NVIE_009490	6.85328	5.80378		-0.823719	9.60127e-07	conserved protein of unknown function
gene1007	NVIE_009500	NVIE_009500	6.59666	5.82786		-0.552988	0.000973307	hypothetical protein
gene1008	NVIE_009510	NVIE_009510	3.62417	3.44218		-0.0544344	0.906976	hypothetical protein
gene1009	NVIE_009520	NVIE_009520	3.8414	3.70099		-0.0452106	0.92833	hypothetical protein
gene1010	NVIE_0978	NVIE_0978	1.37924	0.906468		-0.155862	0.839331	hypothetical protein
gene1011	NVIE_009530	NVIE_009530	3.10032	3.49171		0.544317	0.00710028	molecular chaperone HSP90 family
gene1012	NVIE_009540	NVIE_009540	3.27916	3.5328		0.358772	0.260664	putative Hsp90 domain protein
gene1013	NVIE_009550	NVIE_009550	4.92808	4.58139		-0.144161	0.623923	hypothetical protein
gene1014	NVIE_009560	NVIE_009560	4.5491	4.54451		0.289033	0.438715	hypothetical protein
gene1015	NVIE_009570	NVIE_009570	8.51666	7.08891		-1.20469	2.89977e-13	Deoxyribonuclease/rho motif-related TRAM domain containing protein
gene1016	NVIE_009580	NVIE_009580	6.75911	5.66698		-0.877661	3.26528e-05	protein of unknown function
gene1017	NVIE_009590	NVIE_009590	2.54032	1.4651		-0.428334	0.463195	hypothetical protein
gene1018	NVIE_009600	flaK1	3.9143	3.35166		-0.317324	0.285749	putative archaeal preflagellin peptidase FlaK
gene1019	NVIE_009610	NVIE_009610	2.71921	3.02052		0.287922	0.611475	hypothetical protein
gene1020	NVIE_009620	NVIE_009620	2.63217	2.69152		-0.0277937	0.972084	protein of unknown function
gene1021	NVIE_009630	NVIE_009630	4.32662	4.52982		0.396207	0.159106	zinc finger C2H2 domain-containing protein
gene1022	NVIE_009640	NVIE_009640	3.76537	2.72322		-0.362815	0.555484	protein of unknown function
gene1023	NVIE_009650	NVIE_009650	5.92576	5.47395		-0.263612	0.0746447	putative integrase family protein
gene1024	NVIE_t0120	NVIE_t0120	4.76835	5.03695		0.106186	0.848397	tRNA-Thr
gene1025	NVIE_009660	NVIE_009660	4.80496	4.18325		-0.372782	0.331312	protein of unknown function
gene1026	NVIE_0991	NVIE_0991	2.99048	2.82869		0.103933	0.866986	protein of unknown function
gene1027	NVIE_009670	NVIE_009670	7.71925	7.63194		0.109111	0.825902	protein of unknown function
gene1028	NVIE_009680	NVIE_009680	3.27753	4.41411		1.07253	0.00397278	protein of unknown function
gene1029	NVIE_009690	NVIE_009690	5.09956	4.25246		-0.600967	0.0774906	protein of unknown function
gene1030	NVIE_009700	NVIE_009700	1.83529	2.18472		0.418249	0.508589	protein of unknown function
gene1031	NVIE_009710	NVIE_009710	0.831476	0.879347		0.0365653	0.966136	protein of unknown function
gene1032	NVIE_009720	NVIE_009720	6.59117	5.78285		-0.608168	0.00348627	protein of unknown function
gene1033	NVIE_009730	NVIE_009730	9.18909	9.04171		0.0460403	0.672191	uncharacterised protein
gene1034	NVIE_009740	NVIE_009740	10.665	10.0767		-0.399269	0.00550439	putative nucleic acid binding OB-fold tRNA/helicase-type
gene1035	NVIE_009750	NVIE_009750	7.95966	7.7311		-0.0482239	0.82042	protein of unknown function
gene1036	NVIE_t0130	NVIE_t0130	9.17896	8.16899		-0.78953	0.00304093	tRNA-Leu
gene1037	NVIE_009760	NVIE_009760	8.19912	8.03725		0.0239741	0.859006	putative protein of unknown function DUF192
gene1038	NVIE_009770	flaB1	6.33104	6.64205		0.439272	0.0292135	archaeal flagellin
gene1039	NVIE_009780	NVIE_009780	5.33901	5.5538		0.342127	0.13004	putative transcriptional regulator, TrmB
gene1040	NVIE_009790	NVIE_009790	6.74182	7.12151		0.505728	0.014379	putative Methyl-accepting chemotaxis sensory transducer
gene1041	NVIE_009800	NVIE_009800	8.01653	7.6077		-0.219752	0.203788	protein of unknown function
gene1042	NVIE_009810	NVIE_009810	7.12175	6.93935		0.00298228	0.986917	protein of unknown function
gene1043	NVIE_009820	NVIE_009820	4.74946	5.57062		0.976261	1.25709e-10	putative methyl-accepting chemotaxis protein
gene1044	NVIE_009840	cheW	6.45199	6.05142		-0.225171	0.257998	chemotaxis protein CheW
gene1045	NVIE_009850	cheY	5.7114	5.86929		0.29849	0.219147	chemotaxis response regulator CheY
gene1046	NVIE_009860	cheB	5.33516	5.46293		0.239287	0.304822	Chemotaxis response regulator protein-glutamate methylesterase
gene1047	NVIE_009870	cheA	5.71664	5.62822		0.0592921	0.796046	chemotactic sensor histidine kinase CheA
gene1048	NVIE_009880	cheC	5.7159	5.74636		0.198845	0.292494	putative chemotaxis protein cheC
gene1049	NVIE_009890	cheD	5.17223	4.80936		-0.164335	0.495497	chemoreceptor glutamine deamidase CheD
gene1050	NVIE_009900	cheR	3.6804	3.33863		-0.089906	0.774391	putative chemotaxis MCP methyltransferase CheR
gene1051	NVIE_009910	flaI	3.38049	3.93515		0.658906	0.00234588	archaeal flagella protein FlaI
gene1052	NVIE_009920	trmB1	6.08952	6.57253		0.648149	2.42338e-05	putative transcriptional regulator, TrmB
gene1053	NVIE_009930	flaB2	7.71414	7.36532		-0.159231	0.339277	Archaeal flagellin
gene1054	NVIE_009950	flaB3	9.60334	10.1607		0.673186	0.000722994	archaeal flagellin
gene1055	NVIE_009960	NVIE_009960	3.4367	4.37629		1.02628	2.71804e-06	protein of unknown function
gene1056	NVIE_009970	flaG	4.16263	5.01117		0.971978	0.000155627	putative Archaeal flagellar protein FlaG
gene1057	NVIE_009980	flaF	4.61383	4.6882		0.259651	0.288836	putative flagellar protein FlaF
gene1058	NVIE_009990	flaH	4.73971	4.80748		0.172649	0.547576	flagella protein FlaH
gene1059	NVIE_010000	flaJ	3.72372	4.26588		0.711479	0.00013848	putative archaeal flagella assembly protein J
gene1060	NVIE_010010	NVIE_010010	5.23102	5.11089		0.00142425	0.996929	protein of unknown function
gene1061	NVIE_010020	NVIE_010020	6.24925	6.89938		0.799686	0.000173135	protein of unknown function
gene1062	NVIE_010030	NVIE_010030	6.08819	6.66717		0.701856	0.000175228	putative KaiC family protein kinase
gene1063	NVIE_010040	NVIE_010040	4.5048	5.00195		0.642218	0.000702206	protein of unknown function
gene1064	NVIE_010050	NVIE_010050	5.79679	3.85575		-1.67335	0.00028444	protein of unknown function
gene1065	NVIE_010060	trmB2	5.93869	5.5553		-0.226759	0.279632	putative transcriptional regulator, TrmB
gene1066	NVIE_010070	NVIE_010070	2.88353	3.49498		0.620103	0.205539	protein of unknown function
gene1067	NVIE_010080	flaK2	3.86555	4.03169		0.31483	0.279032	putative archaeal preflagellin peptidase FlaK
gene1068	NVIE_010090	NVIE_010090	5.74598	5.87819		0.266258	0.191722	Dehydrogenase
gene1069	NVIE_010100	NVIE_010100	6.86517	5.62192		-1.02495	1.2278e-10	protein of unknown function
gene1070	NVIE_010110	NVIE_010110	7.48604	6.97988		-0.322136	0.0081785	putative FMN-binding pyridoxamine 5'-phosphate oxidase
gene1071	NVIE_010120	acsA1	7.39524	7.16266		-0.0370456	0.666999	acetyl-CoA synthetase
gene1072	NVIE_010130	NVIE_010130	6.95034	6.0406		-0.70088	1.14535e-07	DNA adenine methylase
gene1073	NVIE_010140	NVIE_010140	7.22398	6.28024		-0.753341	1.16706e-05	protein of unknown function
gene1074	NVIE_010150	NVIE_010150	8.3602	6.80255		-1.34761	6.13072e-17	archaeal histone
gene1075	NVIE_010160	NVIE_010160	7.06486	6.46769		-0.414611	0.0060426	putative TatD-like deoxyribonuclease
gene1076	NVIE_010170	rps17e	10.2821	9.18315		-0.886036	5.79578e-24	30S ribosomal protein S17e
gene1077	NVIE_010180	NVIE_010180	8.02618	7.17223		-0.646138	1.54714e-07	hypothetical protein
gene1078	NVIE_010190	NVIE_010190	6.86001	6.0999		-0.541668	5.17188e-05	putative THUMP domain protein
gene1079	NVIE_010200	NVIE_010200	7.70861	7.16276		-0.34197	0.00432998	putative Sua5/YciO/YrdC/YwlC family protein
gene1080	NVIE_010210	NVIE_010210	8.1834	7.28561		-0.715847	4.43862e-07	hydantoinase/oxoprolinase
gene1081	NVIE_010220	NVIE_010220	4.76211	3.6974		-0.552323	0.194872	hypothetical protein
gene1082	NVIE_010230	NVIE_010230	6.192	5.10015		-0.877005	0.000240135	membrane protein of unknown function
gene1083	NVIE_010240	NVIE_010240	2.42023	2.59793		0.342108	0.307733	putative integrase family protein
gene1084	NVIE_010250	NVIE_010250	6.4374	6.54452		0.323681	0.137049	protein of unknown function
gene1085	NVIE_010260	NVIE_010260	7.34319	7.46555		0.327382	0.0108567	protein of unknown function
gene1086	NVIE_010270	NVIE_010270	6.55724	6.97845		0.590712	0.000130925	protein of unknown function
gene1087	NVIE_010280	NVIE_010280	6.59305	6.68435		0.301933	0.144469	protein of unknown function
gene1088	NVIE_010290	NVIE_010290	6.62083	5.99618		-0.404757	0.0288278	putative transposase
gene1089	NVIE_010300	NVIE_010300	8.88518	8.40493		-0.278101	0.00581701	4-vinyl reductase domain protein
gene1090	NVIE_010310	NVIE_010310	8.02256	8.35283		0.518031	9.98221e-08	protein of unknown function
gene1091	NVIE_010320	NVIE_010320	6.88942	8.39394		1.67778	3.30932e-45	putative UDP-glucose/GDP-mannose dehydrogenase
gene1092	NVIE_010340	NVIE_010340	8.07586	9.59716		1.65573	3.42775e-20	protein of unknown function
gene1093	NVIE_010350	NVIE_010350	7.59122	8.4496		1.04547	9.7361e-33	protein of unknown function
gene1094	NVIE_010360	NVIE_010360	6.30965	7.34535		1.19426	7.78501e-16	protein of unknown function
gene1095	NVIE_010370	NVIE_010370	3.73527	4.68814		0.950434	0.00315498	protein of unknown function
gene1096	NVIE_010380	NVIE_010380	3.6924	3.55646		0.36024	0.512786	protein of unknown function
gene1097	NVIE_010390	NVIE_010390	4.91758	5.83024		0.952837	0.00263199	protein of unknown function
gene1098	NVIE_1060	NVIE_1060	3.93199	5.03004		1.13403	5.13218e-06	protein of unknown function
gene1099	NVIE_010410	glmS2	4.7198	6.93204		2.38656	3.59088e-84	Glucosamine-fructose-6-phosphate aminotransferase
gene1100	NVIE_010420	NVIE_010420	3.70098	5.95661		2.11213	2.83721e-08	hypothetical protein
gene1101	NVIE_010430	NVIE_010430	3.66355	5.50939		1.84231	7.80818e-08	protein of unknown function
gene1102	NVIE_010440	NVIE_010440	4.42271	5.20143		0.967075	5.68443e-12	protein of unknown function
gene1103	NVIE_010450	NVIE_010450	6.88634	7.41988		0.722388	8.51909e-21	exported or cell surface associated protein of unknown function containing glycoside hydrolase/deacetylase and HYR-domains
gene1104	NVIE_010460	NVIE_010460	4.90699	6.41698		1.70136	3.32893e-49	putative Poly(beta-D-mannuronate) C5 epimerase
gene1105	NVIE_010470	NVIE_010470	5.12045	6.64042		1.69796	1.59862e-49	putative Glycosyl transferase, family 2
gene1106	NVIE_010480	NVIE_010480	7.40446	6.77091		-0.420214	0.000316469	putative endoribonuclease L-PSP
gene1107	NVIE_1068	NVIE_1068	7.61078	6.48483		-0.780049	0.00149855	protein of unknown function
gene1108	NVIE_010490	NVIE_010490	12.4273	11.1537		-1.08082	5.38007e-22	putative phosphoesterase, DHHA1
gene1109	NVIE_r0010	NVIE_r0010	10.4493	9.51155		-0.762257	4.97219e-06	23S ribosomal RNA
gene1110	NVIE_010500	NVIE_010500	17.6598	16.3664		-1.06708	1.6626e-14	hypothetical protein
gene1111	NVIE_r0020	NVIE_r0020	11.115	10.3136		-0.605863	7.38165e-07	16S ribosomal RNA
gene1112	NVIE_1071	NVIE_1071	0	0		NA	NA	fragment/hypothetical protein
gene1113	NVIE_010510	NVIE_010510	6.97822	6.74153		-0.0439655	0.65716	Six-hairpin glycosidase-like protein
gene1114	NVIE_010520	NVIE_010520	8.03795	7.66902		-0.18588	0.203315	hypothetical protein
gene1115	NVIE_010530	NVIE_010530	4.22955	3.53669		-0.333745	0.431247	exported protein of unknown function
gene1116	NVIE_010540	NVIE_010540	6.48383	5.88831		-0.382216	0.00983599	putative pyridoxamine 5'-phosphate oxidase, FMN-binding
gene1117	NVIE_010550	NVIE_010550	6.9979	7.04756		0.260318	0.125626	hypothetical protein
gene1118	NVIE_010560	NVIE_010560	8.73012	8.70654		0.164149	0.200206	hypothetical protein
gene1119	NVIE_010570	NVIE_010570	7.23065	7.41113		0.360279	0.0139089	hypothetical protein
gene1120	NVIE_010580	NVIE_010580	5.81957	7.07837		1.43718	2.56321e-20	Endoribonuclease L-PSP
gene1121	NVIE_010590	NVIE_010590	1.28691	0.484737		-0.563758	0.406244	protein of unknown function
gene1122	NVIE_010600	NVIE_010600	3.85228	3.94472		0.23794	0.370683	protein of unknown function
gene1123	NVIE_010610	NVIE_010610	4.2093	3.56979		-0.307726	0.495232	protein of unknown function
gene1124	NVIE_010630	NVIE_010630	6.58414	5.62994		-0.769692	1.11623e-05	hypothetical protein
gene1125	NVIE_010640	NVIE_010640	8.80221	11.2214		2.28582	1.32507e-10	exported protein of unknown function
gene1126	NVIE_010650	NVIE_010650	9.36711	12.3059		2.76381	5.65958e-18	hypothetical protein
gene1127	NVIE_010660	NVIE_010660	7.29405	7.84383		0.751099	1.2449e-06	putative Na+(Li+)/H+ antiporter
gene1128	NVIE_010670	NVIE_010670	5.74446	4.74716		-0.797309	0.000944873	protein of unknown function
gene1129	NVIE_010680	NVIE_010680	5.15988	4.01867		-0.912146	6.52841e-06	putative sulfonate transporter
gene1130	NVIE_010690	NVIE_010690	5.982	4.83674		-0.874588	0.000116464	protein of unknown function
gene1131	NVIE_1087	NVIE_1087	1.07021	0.424513		-0.246345	0.696543	fragment/protein of unknown function
gene1132	NVIE_RNA0906801D	NVIE_RNA0906801D	5.5833	3.70481		-0.962279	0.0419436	miscellaneous RNA (crcB)
gene1133	NVIE_010700	crcB	7.40818	5.95517		-1.17553	3.41968e-12	camphor resistance family protein
gene1134	NVIE_010710	NVIE_010710	5.64371	4.28192		-1.05891	0.000137856	DUF190 domain-containing protein
gene1135	NVIE_010720	NVIE_010720	6.20878	5.78487		-0.210926	0.156565	cation diffusion facilitator family transporter
gene1136	NVIE_010730	NVIE_010730	5.05185	6.03245		1.18255	1.95598e-10	hypothetical protein
gene1137	NVIE_010740	NVIE_010740	3.84504	5.18457		1.4668	1.49142e-10	protein of unknown function
gene1138	NVIE_010750	NVIE_010750	7.66602	6.79769		-0.616182	0.00684779	protein of unknown function
gene1139	NVIE_010760	NVIE_010760	9.50742	8.93853		-0.376234	2.22734e-07	DSBA oxidoreductase
gene1140	NVIE_010770	NVIE_010770	7.33057	7.60632		0.462087	3.31813e-08	putative chromosome segregation ATPase
gene1141	NVIE_1096	NVIE_1096	6.88272	9.27606		2.50355	1.68828e-55	hypothetical protein
gene1142	NVIE_010780	NVIE_010780	8.94645	7.96836		-0.766191	6.22088e-08	exported protein of unknown function
gene1143	NVIE_010790	NVIE_010790	7.55735	6.91179		-0.440574	7.64938e-05	hypothetical protein
gene1144	NVIE_010800	NVIE_010800	6.75218	6.48638		-0.0596544	0.749732	cupin domain-containing protein
gene1145	NVIE_010810	NVIE_010810	4.83483	6.1369		1.46847	1.20331e-22	protein of unknown function
gene1146	NVIE_010820	NVIE_010820	4.75616	6.46266		1.58485	1.61552e-09	exported protein of unknown function
gene1147	NVIE_010830	NVIE_010830	6.57094	6.07693		-0.319947	0.0746447	exported protein of unknown function
gene1148	NVIE_010840	NVIE_010840	7.89538	7.55136		-0.156286	0.285927	exported protein of unknown function
gene1149	NVIE_010850	NVIE_010850	6.14517	7.10179		1.13987	5.11679e-35	exported protein of unknown function
gene1150	NVIE_010860	rpl40e-1	10.6113	9.88038		-0.535599	1.47308e-05	50S ribosomal protein L40e
gene1151	NVIE_t0140	NVIE_t0140	3.18687	3.41759		-0.226263	0.74782	tRNA-Val
gene1152	NVIE_010870	NVIE_010870	2.50103	2.27119		-0.179678	0.696354	exported protein of unknown function
gene1153	NVIE_1107	NVIE_1107	3.1482	3.30725		-0.0279821	0.971458	hypothetical protein
gene1154	NVIE_010880	NVIE_010880	6.75223	5.65139		-0.841422	0.000559581	protein of unknown function
gene1155	NVIE_010890	ahcY1	8.89065	8.36505		-0.326235	3.78041e-07	adenosylhomocysteinase
gene1156	NVIE_010900	NVIE_010900	7.50528	7.14554		-0.170233	0.170568	putative phosphoribosyl transferase
gene1157	NVIE_010910	NVIE_010910	10.6036	13.1874		2.45087	3.50188e-10	hypothetical protein
gene1158	NVIE_010920	NVIE_010920	8.04777	7.2582		-0.594148	2.10612e-10	hydroxyacyl-CoA dehydrogenase
gene1159	NVIE_010930	rpl39e	9.73294	8.77852		-0.756283	1.25971e-10	50S ribosomal protein L39e
gene1160	NVIE_010940	rpl31e	11.6981	10.7541		-0.749867	6.63869e-12	50S ribosomal protein L31e
gene1161	NVIE_010950	NVIE_010950	9.28317	8.34515		-0.714838	7.21057e-09	protein of unknown function
gene1162	NVIE_010960	NVIE_010960	9.23035	8.33523		-0.683442	3.82019e-08	hypothetical protein
gene1163	NVIE_010970	ftsZ	9.26329	9.18387		0.112739	0.200859	cell division protein FtsZ
gene1164	NVIE_010980	NVIE_010980	8.74537	8.25799		-0.28719	0.00111376	putative MiaB-like tRNA modifying enzyme
gene1165	NVIE_010990	NVIE_010990	6.42017	5.90972		-0.337923	0.0904424	hypothetical protein
gene1166	NVIE_011000	NVIE_011000	5.47657	4.96894		-0.219338	0.443327	hypothetical protein
gene1167	NVIE_011010	NVIE_011010	2.64596	4.061		1.20603	0.0133915	hypothetical protein
gene1168	NVIE_011020	NVIE_011020	2.48989	2.94801		0.509565	0.308881	protein of unknown function
gene1169	NVIE_011030	NVIE_011030	8.98157	8.48241		-0.309581	0.00645832	putative thiol-disulfide isomerase
gene1170	NVIE_011040	fixC	7.26341	7.37066		0.22129	0.331148	putative FAD-dependent, fixCX-like electron-transfer flavoprotein
gene1171	NVIE_011050	etfA	7.07034	7.31639		0.325986	0.204967	putative electron transfer flavoprotein, subunit alpha
gene1172	NVIE_011060	etfB	7.92768	8.15475		0.315199	0.228872	putative electron transfer flavoprotein, subunit beta
gene1173	NVIE_011070	NVIE_011070	7.56631	8.59013		1.20947	2.97617e-22	putative guanosine polyphosphate pyrophosphohydrolase/synthetase
gene1174	NVIE_011080	NVIE_011080	9.55444	9.62007		0.245662	0.0425114	mannose-6-phosphate isomerase, type II
gene1175	NVIE_011090	NVIE_011090	9.18366	9.33798		0.344412	0.000988834	protein of unknown function
gene1176	NVIE_011100	NVIE_011100	8.37588	7.94355		-0.234675	0.0182834	putative transcriptional regulator
gene1177	NVIE_1129	NVIE_1129	9.70668	10.1057		0.587962	1.7422e-06	fragment/hypothetical protein
gene1178	NVIE_011110	asn1	9.34018	9.64061		0.492546	4.13244e-10	putative asparagine synthetase
gene1179	NVIE_011120	NVIE_011120	6.1559	5.08094		-0.927081	0.00825332	protein of unknown function
gene1180	NVIE_011130	uvrB	7.89619	7.66436		-0.034454	0.740076	excinuclease ABC, B subunit
gene1181	NVIE_011140	uvrA	7.94398	8.02957		0.279043	2.17833e-07	excinuclease ABC, A subunit
gene1182	NVIE_011150	uvrC	7.58071	7.75434		0.366098	1.96578e-05	excinuclease ABC, C subunit
gene1183	NVIE_011160	NVIE_011160	8.39556	8.33543		0.135177	0.309096	hypothetical protein
gene1184	NVIE_011170	NVIE_011170	7.06598	6.58934		-0.29745	0.111392	hypothetical protein
gene1185	NVIE_011180	ald	6.94993	7.06111		0.304645	0.00172251	putative alanine dehydrogenase
gene1186	NVIE_011190	NVIE_011190	6.73929	6.96673		0.351053	0.175377	protein of unknown function
gene1187	NVIE_011200	NVIE_011200	4.21993	4.14112		0.149912	0.662417	putative blue (type1) copper domain-containing protein
gene1188	NVIE_011210	NVIE_011210	9.14273	8.54284		-0.326655	0.236868	protein of unknown function
gene1189	NVIE_1139	NVIE_1139	2.42236	4.03161		1.30691	0.024474	exported protein of unknown function
gene1190	NVIE_011220	NVIE_011220	4.01137	4.8501		1.01046	3.47308e-10	protein of unknown function
gene1191	NVIE_011230	NVIE_011230	3.55671	3.05681		-0.240616	0.473388	putative blue (type 1) copper domain protein
gene1192	NVIE_011240	NVIE_011240	6.06816	5.86383		0.0236249	0.940284	hypothetical protein
gene1193	NVIE_011250	NVIE_011250	5.44105	5.52611		0.282284	0.186625	hypothetical protein
gene1194	NVIE_011260	NVIE_011260	3.10445	2.66661		-0.192714	0.702428	hypothetical protein
gene1195	NVIE_011270	NVIE_011270	6.71188	6.60397		0.0940205	0.641794	protein of unknown function
gene1196	NVIE_011280	cofH1	9.98676	9.46553		-0.330412	0.000322573	FO synthase subunit 2
gene1197	NVIE_011290	cofG	7.48971	7.29319		-0.000191258	0.99844	FO synthase subunit 1
gene1198	NVIE_011300	NVIE_011300	9.63441	10.6057		1.1593	8.07628e-42	putative 2-alkenal reductase
gene1199	NVIE_011310	NVIE_011310	8.39137	8.98633		0.759565	4.7519e-07	hypothetical protein
gene1200	NVIE_011320	NVIE_011320	8.03521	7.1179		-0.718883	1.52201e-17	putative glycosyltransferase family 2
gene1201	NVIE_011330	NVIE_011330	9.56258	9.71361		0.34708	5.09726e-06	putative polyketide cyclase/dehydrase
gene1202	NVIE_011340	cbtA	8.89304	10.2959		1.59045	3.1918e-95	putative cobalt transporter family protein, subunit CbtA
gene1203	NVIE_011350	NVIE_011350	10.6712	11.6655		1.16082	1.14448e-19	putative cobalt transporter family protein, subunit CbtB
gene1204	NVIE_011360	NVIE_011360	8.16086	8.64561		0.62159	0.000412185	hypothetical protein
gene1205	NVIE_011370	NVIE_011370	8.34246	7.77391		-0.358945	0.0167517	hypothetical protein
gene1206	NVIE_011380	NVIE_011380	9.0401	9.74806		0.896487	1.61853e-19	exported protein of unknown function
gene1207	NVIE_011390	NVIE_011390	8.52163	9.01634		0.625877	0.000553699	Adenylate cyclase
gene1208	NVIE_011400	NVIE_011400	5.77304	6.09654		0.522122	0.00185034	putative signal transduction protein with CBS domains
gene1209	NVIE_011410	NVIE_011410	4.19196	4.80369		0.721615	0.00235958	UspA-domain containing protein
gene1210	NVIE_011420	NVIE_011420	7.21971	8.23263		1.1804	1.91799e-24	RDD family protein
gene1211	NVIE_011430	NVIE_011430	6.42127	5.76613		-0.448743	0.000207417	peptidoglycan-binding lysin domain and 3D domain protein
gene1212	NVIE_011440	NVIE_011440	9.74786	8.7961		-0.753765	8.91256e-10	protein of unknown function
gene1213	NVIE_011450	NVIE_011450	4.43168	3.19791		-0.923519	0.0571998	protein of unknown function
gene1214	NVIE_011460	NVIE_011460	5.68855	4.92165		-0.5464	0.0777232	protein of unknown function
gene1215	NVIE_1166	NVIE_1166	8.483	7.40545		-0.847461	7.46651e-09	protein of unknown function
gene1216	NVIE_011480	NVIE_011480	6.63152	6.83813		0.402639	0.0281136	exported protein of unknown function
gene1217	NVIE_1168	NVIE_1168	4.99301	4.29152		-0.422171	0.308125	protein of unknown function
gene1218	NVIE_011490	NVIE_011490	4.52917	4.25113		-0.0747786	0.830422	protein of unknown function
gene1219	NVIE_t0150	NVIE_t0150	9.18416	8.63737		-0.354874	0.0635519	tRNA-Met
gene1220	NVIE_011500	NVIE_011500	10.2512	9.6691		-0.386155	3.93633e-09	TENA/THI-4/PqqC family protein
gene1221	NVIE_t0160	NVIE_t0160	5.18454	4.01598		-0.98109	0.0288147	tRNA-Undet
gene1222	NVIE_011510	NVIE_011510	5.66085	5.76484		0.308394	0.293542	protein of unknown function
gene1223	NVIE_011520	NVIE_011520	8.24655	9.15168		1.10329	1.86377e-26	protein of unknown function
gene1224	NVIE_011530	NVIE_011530	7.10663	7.34424		0.420873	0.012782	protein of unknown function
gene1225	NVIE_011540	NVIE_011540	2.75922	1.59558		-0.613133	0.349704	protein of unknown function
gene1226	NVIE_011550	NVIE_011550	3.08783	3.49992		0.569318	0.109232	exported protein of unknown function
gene1227	NVIE_011560	amoC3	8.93869	9.19884		0.451139	0.0012254	ammonia monooxygenase subunit C
gene1228	NVIE_011570	gds2	8.98804	8.72316		-0.0680157	0.398767	geranylgeranyl pyrophosphate synthase
gene1229	NVIE_011580	nuoN	9.00793	7.62104		-1.18695	1.84322e-64	NADH-quinone oxidoreductase subunit N
gene1230	NVIE_011590	nuoL	9.23474	7.96988		-1.06584	2.77174e-38	NADH-quinone oxidoreductase subunit L
gene1231	NVIE_011600	nuoM	9.0469	8.09713		-0.747881	1.47567e-19	NADH-quinone oxidoreductase subunit M
gene1232	NVIE_011610	nuoK	9.37612	8.54864		-0.62614	3.8224e-09	NADH-quinone oxidoreductase subunit K
gene1233	NVIE_011620	nuoJ	9.65058	8.66538		-0.783276	6.37787e-12	NADH-quinone oxidoreductase subunit J
gene1234	NVIE_011630	nuoI	9.32137	8.37573		-0.748152	4.14427e-19	NADH-quinone oxidoreductase subunit I
gene1235	NVIE_011640	nuoH	9.02414	8.22489		-0.579885	1.69323e-06	NADH-quinone oxidoreductase subunit H
gene1236	NVIE_011650	nuoD	9.61247	8.90576		-0.499731	1.01004e-07	NADH-quinone oxidoreductase subunit D
gene1237	NVIE_1185	nuoC	9.16038	8.61542		-0.344705	7.12968e-05	NADH-quinone oxidoreductase subunit C
gene1238	NVIE_011660	nuoB	10.6856	10.2931		-0.195839	0.000928971	NADH-quinone oxidoreductase subunit B
gene1239	NVIE_011670	nuoA	8.3743	7.55263		-0.604524	3.57942e-07	NADH-quinone oxidoreductase subunit A
gene1240	NVIE_011680	NVIE_011680	6.23518	7.61746		1.55462	1.18667e-35	exported protein of unknown function
gene1241	NVIE_011690	NVIE_011690	5.61725	7.02578		1.57271	7.71e-30	exported protein of unknown function
gene1242	NVIE_1190	NVIE_1190	5.37464	3.54445		-1.28597	0.002213	protein of unknown function
gene1243	NVIE_011700	NVIE_011700	7.259	6.82899		-0.226795	0.028977	putative digeranylgeranylglycerophospholipid reductase
gene1244	NVIE_011710	NVIE_011710	7.87601	7.5019		-0.18807	0.112106	putative TldD/pmbA family protein
gene1245	NVIE_011720	NVIE_011720	8.61728	8.01011		-0.413842	0.000137732	putative protease TldD
gene1246	NVIE_011730	NVIE_011730	6.43336	8.15313		1.86666	1.16159e-46	putative quinoprotein glucose/ sorbosone dehydrogenase
gene1247	NVIE_011740	NVIE_011740	6.77422	6.05359		-0.493144	0.00674226	hypothetical protein
gene1248	NVIE_011750	NVIE_011750	5.19012	5.71798		0.686736	0.000375333	glucose/ribitol dehydrogenase family protein
gene1249	NVIE_011760	NVIE_011760	7.04348	6.65437		-0.186177	0.0641682	putative cytochrome c biogenesis protein, transmembrane region
gene1250	NVIE_011770	NVIE_011770	8.25158	8.20238		0.145394	0.154513	alkyl hydroperoxide reductase
gene1251	NVIE_011780	NVIE_011780	9.0006	9.04115		0.246239	0.0076778	putative Ferritin superfamily protein
gene1252	NVIE_t0170	NVIE_t0170	3.76333	3.70397		-0.455474	0.466638	tRNA-Leu
gene1253	NVIE_011800	rpoN	9.24187	8.33251		-0.692032	2.19044e-07	DNA-directed RNA polymerase, subunit N
gene1254	NVIE_011810	eno	9.76758	9.25027		-0.322583	5.99962e-06	enolase
gene1255	NVIE_011820	rps2p	11.4678	10.7648		-0.50544	4.08601e-18	30S ribosomal protein S2p
gene1256	NVIE_011830	NVIE_011830	8.56496	7.77795		-0.556771	9.62671e-05	protein of unknown function
gene1257	NVIE_011840	NVIE_011840	7.13121	6.84722		-0.112078	0.51534	protein of unknown function
gene1258	NVIE_011860	NVIE_011860	8.56856	8.3176		-0.0531608	0.501837	uncharacterised protein family UPF0103
gene1259	NVIE_011870	mvk	9.03722	9.04129		0.198405	0.0176797	mevalonate kinase
gene1260	NVIE_011880	NVIE_011880	6.89674	6.8949		0.203142	0.0697349	putative PhoU family protein
gene1261	NVIE_011890	NVIE_011890	9.36758	9.75969		0.58683	6.64942e-06	putative GHMP kinase
gene1262	NVIE_011900	NVIE_011900	8.69318	9.1615		0.652768	3.02208e-08	putative pantothenate synthetase
gene1263	NVIE_011910	panB	8.58595	9.10496		0.719299	2.2081e-11	3-methyl-2-oxobutanoate hydroxymethyltransferase
gene1264	NVIE_011920	coaBC	8.17622	8.26829		0.342207	0.113443	coenzyme A biosynthesis bifunctional protein coaBC
gene1265	NVIE_1212	NVIE_1212	7.23759	7.16135		0.128665	0.343187	exported protein of unknown function
gene1266	NVIE_011930	pepQ	7.10201	6.71048		-0.19281	0.103528	putative creatinase
gene1267	NVIE_011940	cdc48-3	6.09468	7.23254		1.32756	1.54158e-30	Cell division cycle protein 48 homolog
gene1268	NVIE_011950	NVIE_011950	6.36487	6.23179		0.0428181	0.8234	conserved protein of unknown function
gene1269	NVIE_1216	NVIE_1216	0	0		NA	NA	fragment/protein of unknown function
gene1270	NVIE_011960	NVIE_011960	10.1428	9.4568		-0.493062	1.28709e-09	putative serine-puryvate aminotransferase
gene1271	NVIE_011970	NVIE_011970	6.9154	6.7158		-0.0216229	0.944513	protein of unknown function
gene1272	NVIE_011980	NVIE_011980	6.42617	5.5143		-0.678742	0.000847297	protein of unknown function
gene1273	NVIE_011990	NVIE_011990	3.00531	2.40839		-0.324088	0.383369	protein of unknown function
gene1274	NVIE_1220	NVIE_1220	4.78594	4.45455		-0.203713	0.598637	hypothetical protein
gene1275	NVIE_012000	NVIE_012000	5.03328	4.23131		-0.57862	0.122199	protein of unknown function
gene1276	NVIE_012010	NVIE_012010	7.14208	8.67598		1.71136	2.39729e-81	exported protein of unknown function
gene1277	NVIE_012020	NVIE_012020	7.5747	9.04298		1.65628	4.55232e-85	protein of unknown function
gene1278	NVIE_012030	NVIE_012030	4.08778	4.19518		0.280329	0.428559	hypothetical protein
gene1279	NVIE_012040	NVIE_012040	6.09435	6.11972		0.220768	0.109232	exported or membrane protein of unknown function with cupredoxin domain
gene1280	NVIE_012060	NVIE_012060	4.7	4.22763		-0.256715	0.308125	hypothetical protein
gene1281	NVIE_012070	NVIE_012070	3.3233	2.55579		-0.507219	0.164556	protein of unknown function
gene1282	NVIE_012080	NVIE_012080	11.0915	10.25		-0.642712	1.7314e-21	putative FKBP-type peptidyl-prolyl cis-trans isomerase
gene1283	NVIE_012090	sufA	11.8179	12.1388		0.517528	2.16837e-07	Fe-S cluster assembly protein sufA
gene1284	NVIE_012100	NVIE_012100	6.27301	6.63524		0.586239	0.000274964	protein of unknown function
gene1285	NVIE_012110	NVIE_012110	4.5741	4.71538		0.328289	0.165625	conserved exported protein of unknown function
gene1286	NVIE_012120	NVIE_012120	6.10648	6.27594		0.358256	0.000407151	major facilitator superfamily transporter
gene1287	NVIE_012130	NVIE_012130	5.46725	5.64388		0.370232	0.0252493	Putative transcriptional regulator
gene1288	NVIE_012140	NVIE_012140	1.29071	3.38254		1.23007	0.0375352	exported protein of unknown function
gene1289	NVIE_012150	NVIE_012150	5.55836	6.57859		1.12093	2.80714e-06	Regulatory protein, AsnC/Lrp family
gene1290	NVIE_012160	glnA	7.47569	7.68425		0.135613	0.783709	glutamate-ammonia ligase / Glutamine synthetase
gene1291	NVIE_012170	NVIE_012170	5.3816	6.2878		1.09273	4.12366e-07	putative HTH-type transcriptional regulator
gene1292	NVIE_012180	NVIE_012180	3.31825	4.36534		1.07927	0.00399238	DUF190 domain-containing protein
gene1293	NVIE_012190	NVIE_012190	7.87582	11.847		4.15341	0	protein of unknown function
gene1294	NVIE_012200	NVIE_012200	8.87883	10.0729		1.36694	2.75098e-24	exported protein of unknown function
gene1295	NVIE_RNA1033692D	NVIE_RNA1033692D	6.80238	6.78067		0.131642	0.680573	miscellaneous RNA (crcB)
gene1296	NVIE_012210	NVIE_012210	8.80398	8.29243		-0.312697	0.00663834	protein of unknown function
gene1297	NVIE_012220	NVIE_012220	7.48626	7.15552		-0.125566	0.425825	putative HAD-superfamily hydrolase, subfamily IIB
gene1298	NVIE_012230	gdhA	10.0525	9.90523		0.0509573	0.581146	glutamate dehydrogenase
gene1299	NVIE_012240	tatA1	7.3554	7.37177		0.208253	0.132576	TatA subunit of twin-arginine targeting system
gene1300	NVIE_012250	NVIE_012250	6.33018	6.30341		0.168392	0.403471	putative translin family protein
gene1301	NVIE_012260	hjc	6.82653	6.14632		-0.483337	0.00329339	putative Holliday junction resolvase
gene1302	NVIE_012270	NVIE_012270	6.15559	5.38212		-0.607399	0.00217809	protein of unknown function DUF369
gene1303	NVIE_012280	NVIE_012280	5.80542	4.45035		-1.14645	1.77267e-08	putative Micrococcal nuclease
gene1304	NVIE_012290	tfb3	12.0137	14.7197		2.79607	2.20122e-61	transcription initiation factor IIB
gene1305	NVIE_012300	NVIE_012300	6.77114	6.99432		0.409983	0.00221175	cation diffusion facilitator family transporter
gene1306	NVIE_012310	NVIE_012310	8.96402	8.11476		-0.667167	3.18919e-07	putative carbohydrate kinase
gene1307	NVIE_012320	NVIE_012320	6.67674	5.91497		-0.553512	0.000118273	putative oxidoreductase, short chain dehydrogenase/reductase family
gene1308	NVIE_012330	NVIE_012330	7.51192	6.65083		-0.627519	8.51761e-06	putative methionine--tRNA ligase
gene1309	NVIE_012340	NVIE_012340	7.44412	7.2736		0.0174642	0.910672	hypothetical protein
gene1310	NVIE_012350	garR	8.45836	7.83565		-0.453317	0.00900466	putative 2-hydroxy-3-oxopropionate reductase
gene1311	NVIE_012360	NVIE_012360	7.70092	8.47845		0.959016	2.22841e-27	protein of unknown function
gene1312	NVIE_012370	NVIE_012370	5.96026	6.82018		1.06274	1.02471e-22	putative glucose-methanol-choline oxidoreductase
gene1313	NVIE_1258	NVIE_1258	5.61112	6.91159		1.45276	4.88763e-18	protein of unknown function
gene1314	NVIE_012380	NVIE_012380	4.52655	5.21438		0.872646	4.37195e-08	hypothetical protein
gene1315	NVIE_012390	NVIE_012390	6.36102	6.89948		0.722224	4.24467e-09	hypothetical protein
gene1316	NVIE_012410	nudF	6.55007	6.06809		-0.26839	0.144469	putative NUDIX hydrolase
gene1317	NVIE_012420	NVIE_012420	6.26015	5.77458		-0.267331	0.163849	hypothetical protein
gene1318	NVIE_012430	sufB	9.86065	10.8277		1.14332	3.72379e-24	FeS cluster assembly protein SufB
gene1319	NVIE_012440	sufD	9.19839	9.80584		0.792454	6.14882e-16	putative FeS cluster assembly protein sufD
gene1320	NVIE_012450	NVIE_012450	8.68356	8.72501		0.242507	0.0216037	rieske 2Fe-2S iron-sulphur domain-containing protein
gene1321	NVIE_012460	sufS	9.5618	9.54761		0.175973	0.0449011	cysteine desulfurase/selenocysteine lyase
gene1322	NVIE_012470	nifU	10.0121	10.2096		0.389765	3.17858e-11	SUF system FeS cluster assembly protein
gene1323	NVIE_012480	NVIE_012480	9.24436	9.47629		0.426394	2.3647e-06	hypothetical protein
gene1324	NVIE_012490	NVIE_012490	7.44632	7.1806		-0.0633916	0.58741	putative phosphoesterase PA-phosphatase
gene1325	NVIE_012500	NVIE_012500	8.66187	8.44854		-0.00111491	0.994713	hypothetical protein
gene1326	NVIE_012510	NVIE_012510	10.2414	10.4065		0.355999	1.99794e-06	putative digeranylgeranylglycerophospholipid reductase
gene1327	NVIE_012520	NVIE_012520	6.21201	6.18347		0.137547	0.416768	phosphatase of the haloacid dehalogenase (HAD)-like hydrolase family
gene1328	NVIE_012530	NVIE_012530	7.30469	6.82114		-0.235581	0.296426	protein of unknown function
gene1329	NVIE_012540	NVIE_012540	6.75914	6.0967		-0.472441	0.002472	putiative histidine triad (HIT) protein
gene1330	NVIE_012550	NVIE_012550	7.431	6.90796		-0.313088	0.00142278	hypothetical protein
gene1331	NVIE_012560	NVIE_012560	9.87569	9.96643		0.256707	0.115128	putative PAPS reductase
gene1332	NVIE_012570	sat	8.67637	8.70675		0.222695	0.0144342	sulfate adenylyltransferase
gene1333	NVIE_012580	NVIE_012580	7.81047	7.11579		-0.495596	0.000304785	protein of unknown function
gene1334	NVIE_012590	NVIE_012590	5.18539	5.533		0.531342	0.00111973	hypothetical protein
gene1335	NVIE_012600	NVIE_012600	5.76609	5.48183		-0.0906287	0.697624	protein of unknown function
gene1336	NVIE_012610	NVIE_012610	3.24012	3.53651		0.466295	0.0283868	protein of unknown function
gene1337	NVIE_012620	NVIE_012620	4.50303	4.04361		-0.109779	0.816379	hypothetical protein
gene1338	NVIE_012630	NVIE_012630	6.83714	6.83054		0.212796	0.268563	hypothetical protein
gene1339	NVIE_012640	NVIE_012640	5.41145	4.72192		-0.504113	0.0683456	protein of unknown function
gene1340	NVIE_012650	NVIE_012650	4.17874	4.31746		0.316878	0.202965	protein of unknown function
gene1341	NVIE_012660	NVIE_012660	4.55505	4.53957		0.159194	0.525953	putative Alkylmercury lyase
gene1342	NVIE_012670	NVIE_012670	4.72608	5.0334		0.499785	0.0358266	hypothetical protein
gene1343	NVIE_012680	NVIE_012680	4.06432	4.27902		0.351517	0.194691	alkyl hydroperoxide reductase/ thiol specific antioxidant family protein
gene1344	NVIE_1289	NVIE_1289	3.51076	3.59673		0.301404	0.398609	hypothetical protein
gene1345	NVIE_012690	NVIE_012690	4.79119	4.00731		-0.547247	0.0559832	putative transcriptional regulator, HxlR family
gene1346	NVIE_012700	NVIE_012700	4.46576	4.75086		0.406823	0.237854	protein of unknown function
gene1347	NVIE_012710	merA	5.28919	5.44999		0.347684	0.00811992	mercuric reductase
gene1348	NVIE_012720	NVIE_012720	3.35646	3.30629		0.18484	0.508589	hypothetical protein
gene1349	NVIE_012730	NVIE_012730	5.62668	5.11099		-0.417605	0.206115	hypothetical protein
gene1350	NVIE_012740	NVIE_012740	9.61667	9.15119		-0.318529	0.124423	hypothetical protein
gene1351	NVIE_012750	NVIE_012750	7.01418	6.92155		0.0788654	0.64706	exported protein of unknown function
gene1352	NVIE_1297	NVIE_1297	9.82976	9.9309		0.293299	1.90805e-05	protein of unknown function
gene1353	NVIE_012760	NVIE_012760	8.23131	7.97474		-0.0776698	0.648757	putative endonuclease III
gene1354	NVIE_012770	NVIE_012770	8.2143	7.30784		-0.703271	9.97106e-09	putative aconitase subunit 1
gene1355	NVIE_012780	NVIE_012780	7.30949	6.60327		-0.487127	0.000252033	Swiveling domain associated with predicted aconitase
gene1356	NVIE_012790	NVIE_012790	8.45639	8.44084		0.172683	0.150903	hypothetical protein
gene1357	NVIE_012800	NVIE_012800	7.45827	6.94745		-0.315883	0.000484341	putative PP-loop superfamily ATPase
gene1358	NVIE_012810	NVIE_012810	6.46508	6.26091		-0.0198304	0.910523	luciferase-like monooxygenase family protein
gene1359	NVIE_RNA1086407D	NVIE_RNA1086407D	14.8101	15.575		1.00559	0.0020674	miscellaneous RNA (Archaea_SRP)
gene1360	NVIE_1304	NVIE_1304	4.97428	4.37876		-0.393012	0.378145	protein of unknown function
gene1361	NVIE_012820	NVIE_012820	6.10986	5.39976		-0.510848	0.00104895	protein of unknown function
gene1362	NVIE_012830	NVIE_012830	6.07011	5.27831		-0.575036	0.00123388	protein of unknown function
gene1363	NVIE_012840	NVIE_012840	7.01985	5.96258		-0.856657	3.42077e-16	Thioredoxin reductase
gene1364	NVIE_012850	NVIE_012850	4.20019	3.86358		-0.162365	0.62196	protein of unknown function
gene1365	NVIE_012860	NVIE_012860	4.30588	3.56992		-0.554059	0.0023928	exported protein of unknown function
gene1366	NVIE_012870	NVIE_012870	3.99577	3.46495		-0.322241	0.0794817	exported protein of unknown function
gene1367	NVIE_012890	NVIE_012890	4.09839	4.30413		0.352354	0.266877	protein of unknown function
gene1368	NVIE_012900	copA2	5.60579	5.79449		0.37561	0.0017282	copper-exporting P-type ATPase A
gene1369	NVIE_012910	NVIE_012910	5.3294	5.06556		-0.118735	0.716777	putative heavy metal transport/detoxification protein
gene1370	NVIE_012920	NVIE_012920	5.73423	5.65156		0.0894297	0.796285	YHS domain-containing protein
gene1371	NVIE_012931	NVIE_012931	7.19992	6.8492		-0.188578	0.568364	P10
gene1372	NVIE_012930	NVIE_012930	6.86724	6.24029		-0.400551	0.0215934	protein of unknown function
gene1373	NVIE_012940	NVIE_012940	9.11157	7.59309		-1.29689	1.35946e-13	Superfamily II helicase
gene1374	NVIE_1318	NVIE_1318	3.69396	6.23082		2.38521	5.76065e-09	protein of unknown function
gene1375	NVIE_012950	NVIE_012950	4.51345	7.41622		2.93485	5.28257e-37	protein of unknown function
gene1376	NVIE_012960	NVIE_012960	6.64648	9.30494		2.83609	3.68247e-141	putative radical SAM domain protein
gene1377	NVIE_012970	NVIE_012970	6.11203	9.19226		3.24013	7.65419e-117	protein of unknown function
gene1378	NVIE_012980	NVIE_012980	7.29698	10.1505		3.03328	5.38498e-228	Radical SAM
gene1379	NVIE_013000	NVIE_013000	8.11473	10.9942		2.98825	1.20708e-71	protein of unknown function
gene1380	NVIE_013010	NVIE_013010	9.22004	8.49767		-0.546527	0.00284576	4Fe-4S ferredoxin iron-sulfur binding domain-containing protein
gene1381	NVIE_013020	NVIE_013020	8.04096	7.5358		-0.3092	0.00606466	diphthamide biosynthesis protein
gene1382	NVIE_013030	NVIE_013030	4.95115	4.39347		-0.289509	0.439755	protein of unknown function
gene1383	NVIE_013040	NVIE_013040	11.1925	11.3708		0.362234	0.0037269	hypothetical protein
gene1384	NVIE_013050	NVIE_013050	10.0309	10.054		0.225665	0.132935	hypothetical protein
gene1385	NVIE_013060	NVIE_013060	8.09689	7.60774		-0.294029	0.0102163	UbiD family decarboxylase
gene1386	NVIE_013070	NVIE_013070	11.392	10.4967		-0.705245	4.77847e-10	hypothetical protein
gene1387	NVIE_013080	NVIE_013080	9.82297	9.40069		-0.231554	0.00184749	hypothetical protein
gene1388	NVIE_013090	NVIE_013090	5.17873	4.59316		-0.363067	0.182886	exported protein of unknown function
gene1389	NVIE_013100	NVIE_013100	5.28027	4.97137		-0.13792	0.658595	transcriptional regulator, HxlR family
gene1390	NVIE_013110	NVIE_013110	4.70929	4.44877		-0.115521	0.697624	protein of unknown function
gene1391	NVIE_013120	NVIE_013120	9.92777	9.59597		-0.148596	0.314091	protein of unknown function
gene1392	NVIE_013130	NVIE_013130	7.54652	7.16609		-0.181192	0.254027	Copper resistance protein CopD
gene1393	NVIE_013140	rtcA	7.16401	6.507		-0.467477	4.20567e-05	RNA 3'-terminal-phosphate cyclase
gene1394	NVIE_013150	NVIE_013150	4.91068	5.279		0.536472	0.000603808	F420-dependent oxidoreductase, G6PDH family
gene1395	NVIE_013160	NVIE_013160	9.35097	8.9715		-0.201682	0.290874	protein of unknown function
gene1396	NVIE_013170	NVIE_013170	6.88646	6.61288		-0.0554507	0.819391	protein of unknown function
gene1397	NVIE_013180	NVIE_013180	3.55592	3.67259		0.221098	0.696821	protein of unknown function
gene1398	NVIE_013190	NVIE_013190	2.66022	2.42328		-0.288296	0.667151	hypothetical protein
gene1399	NVIE_013200	NVIE_013200	8.14245	7.73077		-0.218925	0.0920623	nicotinamide-nucleotide adenylyltransferase
gene1400	NVIE_013210	NVIE_013210	8.47001	8.78822		0.509869	1.86418e-09	hypothetical protein
gene1401	NVIE_013220	NVIE_013220	5.96575	6.10631		0.267246	0.302244	protein of unknown function
gene1402	NVIE_013230	gatD	8.51133	7.89566		-0.421568	1.33327e-05	glutamyl-tRNA(Gln) amidotransferase subunit D
gene1403	NVIE_013240	gatE	8.19803	7.94072		-0.0672141	0.499581	glutamyl-tRNA(Gln) amidotransferase subunit E
gene1404	NVIE_013250	NVIE_013250	7.03823	6.70801		-0.155603	0.43841	hypothetical protein
gene1405	NVIE_013260	NVIE_013260	5.3746	4.18056		-0.819534	0.00254971	protein of unknown function
gene1406	NVIE_1349	NVIE_1349	4.24663	5.38916		1.20902	0.000343724	protein of unknown function
gene1407	NVIE_013270	NVIE_013270	6.21234	6.6637		0.609112	0.000340622	exported protein of unknown function
gene1408	NVIE_013280	NVIE_013280	5.89405	6.82925		1.08902	1.05553e-15	exported protein of unknown function
gene1409	NVIE_1351	NVIE_1351	5.46045	5.02667		-0.328334	0.413989	protein of unknown function
gene1410	NVIE_013290	NVIE_013290	8.84264	7.70965		-0.931452	9.62409e-18	putative membrane protease
gene1411	NVIE_013300	NVIE_013300	7.68415	7.47349		-0.0178142	0.899566	hypothetical protein
gene1412	NVIE_013310	NVIE_013310	7.56351	6.7837		-0.588658	2.20426e-05	hypothetical protein
gene1413	NVIE_013320	NVIE_013320	6.64099	5.89942		-0.537287	5.41944e-06	putative NurA domain-containing protein
gene1414	NVIE_013330	NVIE_013330	6.25722	6.38559		0.316137	0.005884	DUF87 domain-containing protein
gene1415	NVIE_013340	NVIE_013340	7.57408	7.98402		0.587815	0.000185421	Nitrogen regulatory protein P-II
gene1416	NVIE_013350	NVIE_013350	9.06746	8.77321		-0.104903	0.344458	Micrococcal nuclease domain protein
gene1417	NVIE_013360	NVIE_013360	6.47045	6.28896		0.0526473	0.835786	hypothetical protein
gene1418	NVIE_013370	NVIE_013370	7.28601	6.64206		-0.448129	0.00050672	putative glycosyl transferase, family 4
gene1419	NVIE_013380	NVIE_013380	8.46177	7.76965		-0.496344	3.472e-10	ski2-like helicase
gene1420	NVIE_013390	NVIE_013390	5.80837	5.40727		-0.219684	0.304769	hypothetical protein
gene1421	NVIE_013400	mcm	8.23191	8.21701		0.184974	0.00271169	minichromosome maintenance complex protein
gene1422	NVIE_013410	NVIE_013410	9.65635	9.19933		-0.25494	0.00299299	hypothetical protein involved in DNA replication
gene1423	NVIE_013420	rfcS	8.41721	7.70509		-0.516618	2.66185e-13	replication factor C small subunit
gene1424	NVIE_013430	NVIE_013430	9.62422	9.24089		-0.16463	0.322804	hypothetical protein
gene1425	NVIE_013440	NVIE_013440	5.72766	5.67235		0.137441	0.411964	pirin domain protein
gene1426	NVIE_013450	NVIE_013450	7.4977	8.36577		1.04918	5.07113e-24	putative acyl transferase/acyl hydrolase/lysophospholipase domain containing protein
gene1427	NVIE_013460	NVIE_013460	8.19693	7.85796		-0.146267	0.0816272	putative iron/lead transporter
gene1428	NVIE_013470	NVIE_013470	11.567	10.981		-0.391853	5.55549e-08	30S ribosomal protein S7p (modular protein)
gene1429	NVIE_1371	rps12p	11.2972	10.6734		-0.429398	1.01802e-10	30S ribosomal protein S12p
gene1430	NVIE_013480	NVIE_013480	11.494	10.6222		-0.676177	5.70875e-32	archaeal NusA family KH domain containing protein
gene1431	NVIE_013490	rpl30e	12.0353	11.341		-0.499539	3.08956e-09	50S ribosomal protein L30e
gene1432	NVIE_013500	rpoA	10.5463	10.3174		-0.0336737	0.674896	DNA-directed RNA polymerase subunit A
gene1433	NVIE_013510	rpoB	10.2612	10.2355		0.16769	0.0152284	DNA-directed RNA polymerase subunit B
gene1434	NVIE_013520	rpoH	9.92897	9.14461		-0.572871	3.18191e-09	DNA-directed RNA polymerase subunit H
gene1435	NVIE_013530	NVIE_013530	14.4985	14.0618		-0.25868	0.0452344	protein of unknown function
gene1436	NVIE_t0180	NVIE_t0180	5.64997	5.06423		-0.258694	0.529781	tRNA-His
gene1437	NVIE_013540	NVIE_013540	3.5866	4.00259		0.473041	0.146956	exported protein of unknown function
gene1438	NVIE_013550	NVIE_013550	6.12916	5.7803		-0.136828	0.443103	NIF superfamily domain-containing protein
gene1439	NVIE_013560	NVIE_013560	8.63085	8.80151		0.361718	0.000114337	wyosine base formation domain protein
gene1440	NVIE_013570	NVIE_013570	6.8315	6.42304		-0.204258	0.126467	putative nucleoside-triphosphatase
gene1441	NVIE_013580	NVIE_013580	6.86737	5.86101		-0.805327	1.14749e-09	putative Kae1-associated kinase Bud32
gene1442	NVIE_1383	NVIE_1383	8.85681	7.83001		-0.830744	3.0069e-08	GRAM domain-containing protein
gene1443	NVIE_013590	NVIE_013590	6.97249	6.5009		-0.278082	0.00773807	putative Kae1/YgjD family protein
gene1444	NVIE_013600	NVIE_013600	7.73506	7.70085		0.157437	0.106608	GTP binding protein
gene1445	NVIE_013610	NVIE_013610	5.6492	5.08176		-0.333345	0.128373	putative enolase
gene1446	NVIE_013620	queC1	5.76997	4.97973		-0.599775	0.000301945	7-cyano-7-deazaguanine synthase
gene1447	NVIE_013630	NVIE_013630	9.68457	9.52005		0.0307717	0.812171	radical SAM domain-containing protein
gene1448	NVIE_013640	NVIE_013640	9.97706	9.47595		-0.304976	0.000260658	GTP cyclohydrolase I
gene1449	NVIE_013650	NVIE_013650	6.82954	6.86332		0.214267	0.156767	exported protein of unknown function
gene1450	NVIE_013660	NVIE_013660	7.60291	7.63222		0.229058	0.0067811	hypothetical protein
gene1451	NVIE_013670	rfcL	7.19072	7.25853		0.250042	0.0209155	replication factor C large subunit
gene1452	NVIE_013680	NVIE_013680	6.95809	6.99302		0.230638	0.127313	hypothetical protein
gene1453	NVIE_013690	NVIE_013690	9.5203	8.96754		-0.351063	0.00258738	hypothetical protein
gene1454	NVIE_013700	accB	9.98487	9.87524		0.0807984	0.38324	acetyl-CoA/ propionyl-CoA carboxylase, carboxyltransferase subunit
gene1455	NVIE_013710	accC	9.78987	9.8127		0.219142	0.00192614	acetyl-CoA/propionyl-CoA carboxylase, biotin carboxylation subunit
gene1456	NVIE_013720	accA	9.69603	9.43819		-0.0483455	0.715536	biotin carboxyl carrier protein of putative acetyl-CoA/ propionyl-CoA carboxylase
gene1457	NVIE_013730	NVIE_013730	8.53256	8.31879		-0.016494	0.889445	hypothetical protein
gene1458	NVIE_013740	NVIE_013740	4.62005	4.51068		0.109905	0.651298	protein of unknown function
gene1459	NVIE_013750	NVIE_013750	10.1358	10.3399		0.397148	0.00144678	alkyl hydroperoxide reductase
gene1460	NVIE_013760	iscS	7.4538	7.39167		0.136549	0.140975	cysteine desulfurase
gene1461	NVIE_1402	NVIE_1402	7.67408	7.59658		0.121827	0.181866	putative ATP-utilizing enzyme of the PP-loop superfamily
gene1462	NVIE_013770	NVIE_013770	8.77699	8.26879		-0.317682	0.000243738	conserved hypothetical protein
gene1463	NVIE_013790	NVIE_013790	7.40908	6.9572		-0.226015	0.199885	hypothetical protein
gene1464	NVIE_013800	NVIE_013800	7.65643	7.66712		0.199034	0.108127	hypothetical protein
gene1465	NVIE_013810	NVIE_013810	8.82237	8.40356		-0.218422	0.111283	hypothetical protein
gene1466	NVIE_013820	NVIE_013820	7.32023	6.9715		-0.164999	0.245166	protein of unknown function
gene1467	NVIE_013830	NVIE_013830	5.55851	4.78499		-0.508432	0.108771	protein of unknown function
gene1468	NVIE_t0190	NVIE_t0190	4.75569	3.64291		-0.659499	0.207224	tRNA-Ser
gene1469	NVIE_013840	NVIE_013840	8.02681	7.45643		-0.391033	0.103731	protein of unknown function
gene1470	NVIE_013850	truB	9.01837	7.98032		-0.842141	1.66192e-33	tRNA pseudouridine synthase B
gene1471	NVIE_013860	NVIE_013860	8.08914	7.35593		-0.517882	2.8073e-07	putative cytidylate kinase
gene1472	NVIE_013870	NVIE_013870	8.47289	8.07365		-0.200152	0.0506329	OxaA/SpoJ/YidC translocase/secretase
gene1473	NVIE_1414	adkA	8.98324	8.22896		-0.534978	2.64795e-05	adenylate kinase
gene1474	NVIE_013880	secY	10.471	10.0172		-0.255066	0.0042796	preprotein translocase subunit SecY
gene1475	NVIE_013890	rpl15p	11.2261	10.7703		-0.254802	4.73266e-05	50S ribosomal protein L15p
gene1476	NVIE_013900	rpl30p	10.6971	10.3019		-0.201943	0.000724663	50S ribosomal protein L30p
gene1477	NVIE_013910	rps5p	10.3832	9.9932		-0.198448	0.00447541	30S ribosomal protein S5p
gene1478	NVIE_013920	rpl18p	10.7805	10.2554		-0.328058	5.71951e-06	50S ribosomal protein L18p
gene1479	NVIE_013930	NVIE_013930	7.25422	7.61274		0.533791	0.00010664	putative 1-(5-phosphoribosyl)-5-amino-4-imidazole-carboxylate (AIR) carboxylase
gene1480	NVIE_013940	mdh	9.16208	8.20376		-0.754822	3.87412e-18	malate dehydrogenase
gene1481	NVIE_013950	NVIE_013950	10.1644	10.1898		0.198769	0.161102	hypothetical protein
gene1482	NVIE_013960	NVIE_013960	7.99523	7.69777		-0.11555	0.400055	putative UPF0142 protein
gene1483	NVIE_013970	NVIE_013970	6.34857	6.4579		0.292562	0.0268062	putative TfuA domain- containing protein
gene1484	NVIE_013980	NVIE_013980	7.09659	6.21105		-0.676468	4.38663e-08	putative ATP--cobalamin adenosyltransferase
gene1485	NVIE_013990	NVIE_013990	6.59986	5.95431		-0.341168	0.226683	protein of unknown function
gene1486	NVIE_014000	NVIE_014000	7.46303	7.38592		0.180756	0.444663	conserved protein of unknown function
gene1487	NVIE_014010	NVIE_014010	7.99014	8.93367		1.13786	5.04181e-36	putative metal dependent phosphohydrolase with HD domain
gene1488	NVIE_014020	NVIE_014020	8.01723	8.40354		0.574674	5.97132e-09	hypothetical protein
gene1489	NVIE_014030	NVIE_014030	8.55347	8.33938		-0.0269382	0.819014	LOR/SDH bifunctional protein
gene1490	NVIE_014050	NVIE_014050	7.09289	8.60444		1.69331	1.34483e-53	stomatin-like protein
gene1491	NVIE_014060	msrB1	6.65387	7.75098		1.28371	1.3601e-28	methionine sulfoxide reductase B
gene1492	NVIE_014070	NVIE_014070	6.30041	6.8355		0.725623	4.78445e-06	hypothetical protein
gene1493	NVIE_014080	NVIE_014080	5.49726	6.07542		0.714402	0.0290802	protein of unknown function
gene1494	NVIE_014090	NVIE_014090	5.64647	5.28744		-0.137295	0.728007	YHS domain containing protein
gene1495	NVIE_014100	NVIE_014100	6.70753	7.00707		0.506376	0.0101876	Transcriptional regulator, PadR family
gene1496	NVIE_014110	gatB	7.43031	6.65762		-0.563511	1.15556e-08	aspartyl/glutamyl-tRNA amidotransferase subunit B
gene1497	NVIE_014120	gatA	7.71445	6.7123		-0.798775	3.02074e-15	glutamyl-tRNA amidotransferase subunit A
gene1498	NVIE_014130	gatC	8.25922	7.58935		-0.457097	0.00071148	aspartyl/glutamyl-tRNA amidotransferase subunit C
gene1499	NVIE_014140	aspS2	8.3819	7.92666		-0.258092	0.000451082	aspartate--tRNA ligase
gene1500	NVIE_014150	NVIE_014150	3.58554	3.96212		0.499415	0.103672	exported protein of unknown function
gene1501	NVIE_014160	NVIE_014160	3.91727	6.62478		2.77931	2.52751e-69	Disulfide bond oxidoreductase D family protein
gene1502	NVIE_014170	NVIE_014170	6.024	10.8813		3.97766	1.17606e-19	putative sialidase - neuraminidase family protein
gene1503	NVIE_1444	NVIE_1444	6.31726	11.3058		4.23314	1.8428e-25	hypothetical protein
gene1504	NVIE_014180	NVIE_014180	7.23088	6.35386		-0.687896	0.000134815	protein of unknown function
gene1505	NVIE_014190	NVIE_014190	7.51411	6.9295		-0.389419	5.62093e-06	putative threonyl/alanyl tRNA ligase second additional domain protein
gene1506	NVIE_014200	NVIE_014200	7.89714	8.72471		0.996908	1.94862e-13	putative Transcriptional regulator
gene1507	NVIE_014210	NVIE_014210	5.74245	10.4521		4.75238	3.40482e-124	protein of unknown function
gene1508	NVIE_014220	NVIE_014220	4.57536	9.10352		4.58612	4.11478e-109	membrane protein of unknown function
gene1509	NVIE_014230	purP1	8.62999	8.13736		-0.301879	0.000567469	5-formaminoimidazole-4-carboxamide-1-(beta)-D- ribofuranosyl 5'-monophosphate ligase
gene1510	NVIE_014240	NVIE_014240	8.75847	8.71227		0.108429	0.572262	hypothetical protein
gene1511	NVIE_014250	NVIE_014250	11.6648	14.4215		2.64195	5.49189e-21	exported protein of unknown function
gene1512	NVIE_014260	NVIE_014260	7.4842	7.27492		-0.0260986	0.874035	hypothetical protein
gene1513	NVIE_014270	NVIE_014270	8.34216	9.70841		1.55339	5.32212e-38	hypothetical protein
gene1514	NVIE_014280	NVIE_014280	9.85521	12.1593		2.46696	1.27922e-123	transcriptional regulator, ArsR family
gene1515	NVIE_014290	NVIE_014290	9.87599	12.4487		2.72282	1.31576e-119	hypothetical protein
gene1516	NVIE_014300	NVIE_014300	8.01882	11.2437		2.67659	3.58337e-10	Copper resistance protein CopC/CopD
gene1517	NVIE_1457	NVIE_1457	9.37547	12.8458		2.80257	3.09592e-10	exported protein of unknown function
gene1518	NVIE_014310	NVIE_014310	8.9357	11.0217		2.20365	1.34273e-45	Copper resistance protein CopC/CopD
gene1519	NVIE_014320	NVIE_014320	5.46765	4.94519		-0.266403	0.287543	membrane protein of unknown function
gene1520	NVIE_014330	NVIE_014330	6.40434	6.0103		-0.162352	0.512185	protein of unknown function
gene1521	NVIE_014340	NVIE_014340	10.693	11.9633		1.44196	8.59335e-42	exported protein of unknown function
gene1522	NVIE_014350	NVIE_014350	9.75327	10.252		0.690359	1.55596e-14	exported protein of unknown function
gene1523	NVIE_014360	NVIE_014360	7.15256	6.46071		-0.457255	0.0027655	exported protein of unknown function
gene1524	NVIE_014370	NVIE_014370	12.4583	11.6942		-0.567846	3.23299e-17	putative Copper binding protein, plastocyanin/azurin family
gene1525	NVIE_014380	NVIE_014380	7.63211	6.73506		-0.6964	1.6484e-09	ABC uptake transporter, putative heme-binding protein
gene1526	NVIE_014390	rps10p	12.2686	11.5839		-0.488814	4.67216e-19	30S ribosomal protein S10p
gene1527	NVIE_014400	ef1a	12.1959	11.4902		-0.509029	1.01975e-29	translation elongation factor EF-1 alpha
gene1528	NVIE_014410	fbp	9.41896	8.87422		-0.344118	2.54784e-06	bifunctional fructose-1,6-bisphosphatase/aldolase
gene1529	NVIE_014420	tpiA	8.57592	7.90269		-0.468951	3.33903e-08	triosephosphate isomerase
gene1530	NVIE_014430	NVIE_014430	6.30211	5.9787		-0.106596	0.467394	Methyltransferase type 12
gene1531	NVIE_014440	NVIE_014440	6.01566	5.22627		-0.596939	0.000532132	putative UPF0126 membrane protein
gene1532	NVIE_014450	ppdK	7.59912	7.27567		-0.121387	0.119757	pyruvate, phosphate dikinase
gene1533	NVIE_014460	NVIE_014460	7.49365	6.84523		-0.31711	0.222832	exported protein of unknown function
gene1534	NVIE_014470	NVIE_014470	10.0023	10.1348		0.277464	0.150534	major facilitator superfamily transporter
gene1535	NVIE_014480	NVIE_014480	9.96037	10.1739		0.413451	0.00146387	putative glyoxalase/bleomycin resistance domain protein
gene1536	NVIE_014490	NVIE_014490	10.8312	10.8101		0.163727	0.228872	protein of unknown function
gene1537	NVIE_014500	NVIE_014500	9.07188	9.31239		0.431233	6.91121e-05	conserved protein of unknown function
gene1538	NVIE_014510	NVIE_014510	7.89531	8.46453		0.766928	1.01575e-12	protein of unknown function
gene1539	NVIE_014520	rpoP	9.49174	9.06103		-0.234801	0.159824	DNA-directed RNA polymerase, subunit P
gene1540	NVIE_014530	NVIE_014530	7.77129	7.94563		0.34534	0.0506129	Zinc finger protein 33b (modular protein)
gene1541	NVIE_014540	NVIE_014540	7.53611	8.18142		0.819426	2.37064e-16	conserved protein of unknown function
gene1542	NVIE_014550	NVIE_014550	9.87357	9.67886		-0.0162265	0.921084	Nitrogen regulatory protein P-II
gene1543	NVIE_014560	NVIE_014560	10.6857	10.4157		-0.0836446	0.633186	conserved protein of unknown function
gene1544	NVIE_014570	NVIE_014570	9.0645	8.57655		-0.29471	0.0588124	Nitrogen regulatory protein P-II
gene1545	NVIE_014580	NVIE_014580	7.13364	7.97865		1.04422	1.14448e-19	putative Outer membrane autotransporter barrel domain-containing protein
gene1546	NVIE_014590	fabG	7.50972	8.0654		0.758066	1.35489e-18	3-oxoacyl-(acyl-carrier-protein) reductase
gene1547	NVIE_014600	NVIE_014600	7.61627	7.1175		-0.313722	0.00622578	putative phosphohydrolase, DHH superfamily
gene1548	NVIE_014610	NVIE_014610	7.15738	6.57308		-0.373198	0.00419773	putative HAD-superfamily hydrolase
gene1549	NVIE_014620	NVIE_014620	9.23719	9.2646		0.224644	0.00720387	hypothetical protein
gene1550	NVIE_014630	lysS	8.02174	7.6322		-0.189955	0.0167136	lysine--tRNA ligase
gene1551	NVIE_014640	NVIE_014640	7.36133	7.08559		-0.0754511	0.41558	histone acetyltransferase, ELP3 family
gene1552	NVIE_014650	purM	7.43488	6.54441		-0.694192	1.9106e-13	phosphoribosylformylglycinamidine cyclo-ligase
gene1553	NVIE_014660	NVIE_014660	2.73578	2.45699		-0.150939	0.819833	protein of unknown function
gene1554	NVIE_014670	NVIE_014670	6.73338	6.3737		-0.139308	0.526367	protein of unknown function
gene1555	NVIE_014680	ureD	8.04314	8.23583		0.386689	0.000195087	urease accessory protein UreD
gene1556	NVIE_014690	ureG	8.90392	9.08589		0.377266	6.73329e-05	urease accessory protein UreG
gene1557	NVIE_014700	ureF	5.94123	6.65281		0.902078	2.73427e-13	putative urease accessory protein UreF
gene1558	NVIE_014710	ureE	6.80881	7.64889		1.03662	1.48702e-17	putative urease accessory protein UreE
gene1559	NVIE_014720	NVIE_014720	5.79246	6.92598		1.28412	2.30942e-14	hypothetical protein
gene1560	NVIE_014730	NVIE_014730	6.8447	7.61963		0.955243	1.05711e-14	putative chaperonin Hsp60/Cpn60/TCP-1
gene1561	NVIE_014740	ureC1	8.25237	9.00035		0.937546	7.89631e-15	urease subunit alpha
gene1562	NVIE_014750	ureB1	8.07375	8.70268		0.825465	3.03352e-14	urease subunit beta
gene1563	NVIE_014760	ureA1	7.50763	8.24357		0.932212	1.57668e-13	urease subunit gamma
gene1564	NVIE_014770	NVIE_014770	3.73463	4.90125		1.33967	4.8888e-08	hypothetical protein
gene1565	NVIE_014780	NVIE_014780	4.79551	5.5795		0.948651	2.15776e-10	putative urea transporter
gene1566	NVIE_014790	NVIE_014790	4.12893	4.7474		0.770278	3.26512e-05	urea active transporter, urea/sodium symporter
gene1567	NVIE_014800	NVIE_014800	8.52702	8.25901		-0.0736652	0.565542	putative GAF sensor protein
gene1568	NVIE_014810	NVIE_014810	6.04065	6.19969		0.345949	0.0243441	putative ParB-like partition protein
gene1569	NVIE_014820	NVIE_014820	6.59489	6.37209		-0.0777697	0.763083	hypothetical protein
gene1570	NVIE_014830	NVIE_014830	5.25002	5.32715		0.144781	0.731214	protein of unknown function
gene1571	NVIE_014840	NVIE_014840	6.83498	6.48912		-0.153589	0.416755	putative universal stress family protein
gene1572	NVIE_014850	NVIE_014850	6.35502	6.09765		-0.0466294	0.796046	protein of unknown function
gene1573	NVIE_014860	NVIE_014860	10.2506	9.29246		-0.748045	4.96887e-05	exported protein of unknown function
gene1574	NVIE_014870	NVIE_014870	7.37132	7.01081		-0.156013	0.19771	protein of unknown function
gene1575	NVIE_014880	NVIE_014880	2.91666	2.69536		-0.0222839	0.943963	putative Sodium:solute symporter family protein
gene1576	NVIE_014890	NVIE_014890	5.0092	4.76686		-0.0934538	0.796046	protein of unknown function
gene1577	NVIE_014900	NVIE_014900	7.1394	7.56293		0.593476	1.07739e-05	putative ParB-like partition protein
gene1578	NVIE_1518	NVIE_1518	3.49837	5.34087		1.12228	0.0288147	fragment/protein of unknown function
gene1579	NVIE_014910	NVIE_014910	5.37661	5.56982		0.391252	0.0140947	putative arginase family protein
gene1580	NVIE_014920	NVIE_014920	3.10991	3.9295		0.889573	0.0138841	conserved protein of unknown function
gene1581	NVIE_014930	mntC	3.98303	4.79898		0.928272	6.10635e-05	ABC uptake transporter, permease protein
gene1582	NVIE_014940	mntB	6.30218	6.51288		0.414511	0.00155835	ABC uptake transporter, ATP-binding protein
gene1583	NVIE_014950	mntA	5.84114	6.37225		0.710887	4.04723e-06	ABC uptake transporter, substrate-binding protein
gene1584	NVIE_1524	NVIE_1524	5.0045	3.90847		-0.660945	0.160701	protein of unknown function
gene1585	NVIE_1525	NVIE_1525	4.40429	3.98989		-0.153742	0.721086	hypothetical protein
gene1586	NVIE_014960	NVIE_014960	5.18369	4.81061		-0.174645	0.539427	protein of unknown function
gene1587	NVIE_014970	NVIE_014970	8.38047	9.03262		0.830784	9.36483e-18	putative nickel-responsive regulator
gene1588	NVIE_014980	NVIE_014980	2.63451	2.81556		0.333841	0.604614	protein of unknown function
gene1589	NVIE_014990	ths1	6.91233	6.98493		0.268951	0.0045894	archaeal thermosome subunit
gene1590	NVIE_015000	ureA2	6.38332	6.07064		-0.158382	0.512185	urease subunit gamma
gene1591	NVIE_015010	ureB2	6.59265	6.36094		-0.10078	0.703402	urease subunit beta
gene1592	NVIE_015020	ureC2	5.85883	5.65907		-0.0212818	0.915332	urease subunit alpha
gene1593	NVIE_015030	NVIE_015030	7.9593	7.73977		-0.0186752	0.929363	hypothetical protein
gene1594	NVIE_015040	gltA	8.07016	8.46688		0.589341	8.52201e-19	citrate synthase
gene1595	NVIE_015050	NVIE_015050	8.46431	7.71867		-0.535119	0.000219217	protein of unknown function
gene1596	NVIE_015060	NVIE_015060	9.49071	8.88469		-0.41497	1.617e-05	luciferase-like monooxygenase family protein
gene1597	NVIE_015070	NVIE_015070	8.38452	8.48401		0.276305	0.0273877	putative exonuclease of the beta-lactamase fold
gene1598	NVIE_015080	purN	7.44881	7.14753		-0.119376	0.44045	phosphoribosylglycinamide formyltransferase
gene1599	NVIE_015090	NVIE_015090	4.86287	4.40541		-0.255029	0.167502	major facilitator superfamily MFS_1
gene1600	NVIE_1540	ubiE2	6.40749	5.53987		-0.670211	9.03966e-06	putative ubiquinone/menaquinone biosynthesis methyltransferase UbiE
gene1601	NVIE_015100	NVIE_015100	6.48037	6.53354		0.227479	0.118211	DEAD/DEAH box helicase domain-containing protein
gene1602	NVIE_015110	topoI	8.99942	8.44183		-0.362128	9.56145e-05	DNA topoisomerase IB
gene1603	NVIE_015120	NVIE_015120	8.16713	8.07435		0.096969	0.431209	putative Uncharacterized membrane-associated protein
gene1604	NVIE_015130	NVIE_015130	8.04815	7.48879		-0.371859	0.00279688	CBS and Zinc Finger C2H2 domain-containing membrane protein
gene1605	NVIE_t0200	NVIE_t0200	6.51355	5.62647		-0.620162	0.106463	tRNA-Met
gene1606	NVIE_015140	NVIE_015140	7.52524	7.37763		0.0424305	0.846627	protein of unknown function
gene1607	NVIE_015150	NVIE_015150	5.96591	6.47422		0.692373	3.02657e-11	protein of unknown function
gene1608	NVIE_015160	NVIE_015160	6.04575	6.108		0.254745	0.19624	hypothetical protein
gene1609	NVIE_t0210	NVIE_t0210	7.39649	6.98607		-0.213098	0.439411	tRNA-Phe
gene1610	NVIE_015170	purB	7.89977	7.28961		-0.423182	0.000233412	adenylosuccinate lyase
gene1611	NVIE_015180	NVIE_015180	7.81112	7.44774		-0.165767	0.0660687	uncharacterised UPF0027 family protein
gene1612	NVIE_015190	NVIE_015190	7.60387	6.95693		-0.442847	0.000456023	hypothetical protein
gene1613	NVIE_015200	NVIE_015200	9.14981	8.37827		-0.567019	6.73799e-07	hypothetical protein
gene1614	NVIE_015210	rps11p	10.4779	9.80097		-0.478129	2.88188e-07	30S ribosomal protein S11p
gene1615	NVIE_015220	NVIE_015220	8.66291	9.03167		0.52643	0.00211556	putative SAM-dependent methyltransferase
gene1616	NVIE_015230	NVIE_015230	8.09591	8.07882		0.174383	0.0976258	hypothetical protein
gene1617	NVIE_015240	NVIE_015240	9.74439	9.7063		0.153674	0.034645	protein of unknown function
gene1618	NVIE_1556	NVIE_1556	2.30361	0.608912		-0.647838	0.363934	protein of unknown function
gene1619	NVIE_015250	NVIE_015250	7.41695	7.18926		-0.0456573	0.761164	putative signal transduction histidine kinase, with PAS, phosphoacceptor and ATP binding domain
gene1620	NVIE_015260	NVIE_015260	8.74218	8.63446		0.0861503	0.272436	putative signal transduction response regulator, receiver domain
gene1621	NVIE_015270	NVIE_015270	5.40263	6.73172		1.47706	1.61772e-24	protein of unknown function
gene1622	NVIE_015280	NVIE_015280	5.63606	5.80755		0.36474	0.0796817	protein of unknown function
gene1623	NVIE_015290	NVIE_015290	5.59637	5.12648		-0.26882	0.473094	protein of unknown function
gene1624	NVIE_015300	thiL	6.14496	6.0004		0.0639572	0.676858	thiamine-monophosphate kinase
gene1625	NVIE_015310	NVIE_015310	7.28385	7.01483		-0.093271	0.55657	alpha-D-phosphohexomutase
gene1626	NVIE_015320	NVIE_015320	2.71375	3.65033		0.760506	0.100185	putative nitrogen regulatory protein P-II
gene1627	NVIE_t0220	NVIE_t0220	3.65135	4.21833		0.524416	0.401587	tRNA-Thr
gene1628	NVIE_015330	ths2	4.86157	7.32681		2.63149	2.72356e-59	archaeal thermosome subunit
gene1629	NVIE_015340	NVIE_015340	5.34645	5.96096		0.698182	0.0205119	protein of unknown function
gene1630	NVIE_1567	NVIE_1567	6.81663	7.9542		1.23568	5.56973e-06	fragment/hypothetical protein
gene1631	NVIE_015360	NVIE_015360	5.51633	6.69347		1.35273	3.55574e-19	conserved protein of unknown function
gene1632	NVIE_015370	NVIE_015370	3.30604	4.27862		1.02967	0.00114611	exported protein of unknown function
gene1633	NVIE_015380	NVIE_015380	3.64163	3.77083		0.320578	0.243729	exported protein of unknown function
gene1634	NVIE_015390	NVIE_015390	4.27281	4.48277		0.434983	0.124243	protein of unknown function
gene1635	NVIE_015400	NVIE_015400	5.9881	7.32541		1.4685	5.83527e-13	protein of unknown function
gene1636	NVIE_015410	NVIE_015410	7.50866	8.47785		1.14945	3.32759e-24	protein of unknown function
gene1637	NVIE_1574	NVIE_1574	8.38768	7.89766		-0.299788	0.0282661	hypothetical protein
gene1638	NVIE_1575	NVIE_1575	6.41175	6.53533		0.271464	0.272085	hypothetical protein
gene1639	NVIE_1576	NVIE_1576	8.49377	8.72515		0.407383	0.0167228	protein of unknown function
gene1640	NVIE_1577	NVIE_1577	6.60453	6.62645		0.206186	0.32306	hypothetical protein
gene1641	NVIE_015430	NVIE_015430	5.24192	5.75469		0.705925	4.14822e-05	protein of unknown function
gene1642	NVIE_t0230	NVIE_t0230	1.28105	0.484226		-0.407256	0.53679	tRNA-Val
gene1643	NVIE_015440	NVIE_015440	6.0171	6.12577		0.297258	0.0193934	putative DNA methylase N-4/N-6 domain protein
gene1644	NVIE_015450	NVIE_015450	6.49352	6.23174		-0.0786531	0.642246	putative cob(II)yrinic acid a,c-diamide reductase
gene1645	NVIE_015460	NVIE_015460	6.71272	6.37963		-0.141049	0.180711	hypothetical protein
gene1646	NVIE_t0240	NVIE_t0240	5.35493	5.67223		0.431148	0.325403	tRNA-Arg
gene1647	NVIE_015470	NVIE_015470	5.9277	5.92662		0.18342	0.350458	Transcriptional regulator, HxlR family
gene1648	NVIE_015480	NVIE_015480	7.13828	6.96375		0.0246162	0.894056	conserved protein of unknown function
gene1649	NVIE_015490	NVIE_015490	8.99147	8.34836		-0.454332	1.0606e-06	hypothetical protein
gene1650	NVIE_015500	NVIE_015500	8.88304	8.27942		-0.413699	7.20001e-05	putative HEAT repeat-containing PBS lyase
gene1651	NVIE_015510	NVIE_015510	10.0967	9.09178		-0.809616	1.12553e-21	hypothetical protein
gene1652	NVIE_015520	tatC	8.31314	8.64789		0.514749	1.59152e-06	TatC subunit of twin-arginine targeting system
gene1653	NVIE_015530	tatA2	10.6504	10.6704		0.209901	0.112653	TatA subunit of twin-arginine targeting system
gene1654	NVIE_015540	purP2	8.70735	8.39686		-0.112172	0.298193	5-formaminoimidazole-4-carboxamide-1-(beta)-D- ribofuranosyl 5'-monophosphate ligase
gene1655	NVIE_015550	NVIE_015550	8.43071	8.71124		0.462571	5.35587e-05	DUF151 domain-containing protein
gene1656	NVIE_015560	NVIE_015560	7.44962	7.55806		0.291468	0.00227876	hypothetical protein
gene1657	NVIE_015570	NVIE_015570	7.61696	7.0826		-0.383532	0.0540554	phosphatase of the haloacid dehalogenase (HAD)-like hydrolase family
gene1658	NVIE_015580	NVIE_015580	5.4465	4.94792		-0.253158	0.483141	conserved protein of unknown function
gene1659	NVIE_015590	NVIE_015590	8.25173	8.64895		0.579071	3.39967e-08	putative peptide methionine sulphoxide reductase
gene1660	NVIE_015600	NVIE_015600	6.43885	7.07828		0.809679	1.54573e-09	exported protein of unknown function
gene1661	NVIE_1597	NVIE_1597	0.836226	1.73069		0.458836	0.526664	protein of unknown function
gene1662	NVIE_015610	NVIE_015610	4.30428	4.43382		0.320179	0.0835378	protein of unknown function
gene1663	NVIE_015620	NVIE_015620	6.93521	6.27277		-0.426127	0.0789166	hypothetical protein
gene1664	NVIE_015630	NVIE_015630	6.80545	7.0759		0.466968	0.00024685	putative oxidoreductase, short chain dehydrogenase/reductase family
gene1665	NVIE_015640	NVIE_015640	5.48541	6.05637		0.720335	0.00482758	protein of unknown function
gene1666	NVIE_015650	NVIE_015650	6.90406	6.40208		-0.307362	0.041118	protein of unknown function
gene1667	NVIE_015660	NVIE_015660	5.14795	4.62735		-0.278218	0.207314	membrane protein of unknown function
gene1668	NVIE_015670	NVIE_015670	4.62491	4.20381		-0.187821	0.485886	exported protein of unknown function
gene1669	NVIE_015680	NVIE_015680	8.62776	8.99401		0.545813	1.27183e-06	protein of unknown function
gene1670	NVIE_015690	NVIE_015690	7.21927	7.83511		0.804032	3.61083e-10	protein of unknown function
gene1671	NVIE_015700	NVIE_015700	0	1.33564		0.948027	0.123649	protein of unknown function
gene1672	NVIE_015710	NVIE_015710	6.74875	7.97399		1.3579	7.73743e-16	protein of unknown function
gene1673	NVIE_015720	NVIE_015720	9.62657	8.92065		-0.631236	0.175909	protein of unknown function
gene1674	NVIE_015730	NVIE_015730	4.91233	5.73606		0.984999	4.17408e-10	protein of unknown function
gene1675	NVIE_1610	NVIE_1610	5.20571	4.83961		-0.104347	0.791253	protein of unknown function
gene1676	NVIE_1611	NVIE_1611	3.9515	2.45409		-1.10527	0.0424106	protein of unknown function
gene1677	NVIE_015740	NVIE_015740	4.00875	3.84406		0.0693848	0.910672	protein of unknown function
gene1678	NVIE_015750	NVIE_015750	3.63514	4.72793		1.23905	3.02174e-07	conserved exported protein of unknown function
gene1679	NVIE_015760	NVIE_015760	5.24831	4.76868		-0.236691	0.282601	exported protein of unknown function
gene1680	NVIE_015770	NVIE_015770	5.80071	5.70031		0.0702054	0.740417	protein of unknown function
gene1681	NVIE_015780	NVIE_015780	5.07769	4.57588		-0.283884	0.462596	protein of unknown function
gene1682	NVIE_015790	NVIE_015790	7.43219	6.04055		-1.19298	9.76163e-16	putative antibiotic biosynthesis monooxygenase (modular protein)
gene1683	NVIE_015800	fusA	10.3134	9.51084		-0.605686	5.76826e-35	translation elongation factor 2
gene1684	NVIE_015810	NVIE_015810	7.69088	7.25028		-0.244555	0.00300767	protein of unknown function DUF178
gene1685	NVIE_015820	NVIE_015820	7.67327	7.8668		0.379189	0.00343303	protein of unknown function
gene1686	NVIE_015830	NVIE_015830	6.20194	5.76163		-0.247038	0.078742	5-carboxymethyl-2-hydroxymuconate Delta-isomerase
gene1687	NVIE_015840	NVIE_015840	4.71901	4.91197		0.377483	0.00788511	putative arsenical pump membrane protein
gene1688	NVIE_015850	NVIE_015850	5.71359	5.8053		0.271617	0.0990588	putative Isochorismatase-like hydrolase
gene1689	NVIE_015860	NVIE_015860	4.1043	4.24463		0.318158	0.0681281	putative nucleobase-cation symporter family protein
gene1690	NVIE_015870	purE2	4.14222	3.90404		0.00382285	0.991662	N5-carboxyaminoimidazole ribonucleotide mutase
gene1691	NVIE_1626	NVIE_1626	0.575915	0.601574		0.206039	0.77771	protein of unknown function
gene1692	NVIE_015880	NVIE_015880	5.33921	5.47667		0.314378	0.045749	Amidase
gene1693	NVIE_015890	NVIE_015890	0.884071	0.978106		0.497158	0.497413	protein of unknown function
gene1694	NVIE_015900	NVIE_015900	4.00775	3.52047		-0.319261	0.145264	putative ABC uptake transporter, substrate-binding protein/surface lipoprotein
gene1695	NVIE_015910	NVIE_015910	4.02803	4.21551		0.370776	0.109833	ABC uptake transporter, permease protein
gene1696	NVIE_015920	NVIE_015920	4.55309	4.67105		0.321769	0.0776749	ABC uptake transporter, permease protein
gene1697	NVIE_015930	yufO	4.79015	4.74712		0.148358	0.320572	ABC uptake transporter, ATP-binding protein
gene1698	NVIE_015940	fdrA	5.46326	5.40553		0.134053	0.361143	putative Succinyl-CoA ligase, alpha subunit
gene1699	NVIE_015950	NVIE_015950	3.28595	3.41894		0.275358	0.625649	conserved protein of unknown function
gene1700	NVIE_015960	NVIE_015960	4.29562	3.4741		-0.653174	0.00386828	protein of unknown function
gene1701	NVIE_015970	NVIE_015970	4.77068	4.11761		-0.463349	0.00121934	putative carbamate kinase with BmpA-like periplasmic binding domain
gene1702	NVIE_015980	NVIE_015980	6.39899	5.57499		-0.603203	2.22904e-07	conserved hypothetical protein
gene1703	NVIE_015990	cofH2	8.32949	7.96306		-0.172239	0.0588552	FO synthase subunit 2
gene1704	NVIE_016000	cofH3	8.57631	8.62785		0.240056	0.00315685	FO synthase subunit 2
gene1705	NVIE_016010	NVIE_016010	7.54881	6.60744		-0.737241	1.65454e-06	GCN5-related N-acetyltransferase
gene1706	NVIE_016020	ubiD	8.36335	7.69055		-0.482848	1.40475e-06	putative 3-octaprenyl-4-hydroxybenzoate carboxy-lyase
gene1707	NVIE_016030	NVIE_016030	8.80526	8.20228		-0.400685	3.35947e-05	hypothetical protein
gene1708	NVIE_016040	NVIE_016040	3.61234	3.58304		0.156006	0.656907	putative integrase family protein
gene1709	NVIE_016050	rps24e	10.1857	9.66724		-0.315338	0.000581178	putative 30S ribosomal protein S24e
gene1710	NVIE_016060	rps27ae	10.6276	10.2093		-0.223197	0.00286249	putative 30S ribosomal protein S27ae
gene1711	NVIE_016070	NVIE_016070	7.4693	6.90036		-0.368245	0.000171317	hypothetical protein
gene1712	NVIE_016080	NVIE_016080	8.63895	8.18443		-0.265977	0.00746826	protein of unknown function
gene1713	NVIE_016090	NVIE_016090	6.11642	7.11517		1.17683	1.18084e-22	hypothetical protein
gene1714	NVIE_016100	NVIE_016100	4.25017	6.61314		2.43888	4.31466e-24	protein of unknown function
gene1715	NVIE_016110	NVIE_016110	5.72526	5.70082		0.179597	0.270483	putative D-glucuronyl C5-epimerase
gene1716	NVIE_016120	NVIE_016120	7.51089	7.55652		0.244396	0.0112013	putative pseudouridylate synthase-like protein
gene1717	NVIE_016130	srp54	10.1339	10.3264		0.388917	1.216e-08	signal recognition particle SRP54 subunit protein
gene1718	NVIE_016140	NVIE_016140	6.63826	5.13544		-1.30063	4.74832e-16	putative ATP binding protein
gene1719	NVIE_016150	appF	7.58185	7.24196		-0.167898	0.320547	peptide/opine/nickel ABC uptake transporter, ATP-binding protein
gene1720	NVIE_016160	NVIE_016160	6.88775	7.55612		0.854741	3.47248e-29	peptide/opine/nickel ABC uptake transporter, substrate-binding protein
gene1721	NVIE_016170	appB	7.81753	7.18294		-0.432682	5.8565e-07	peptide/opine/nickel ABC uptake transporter, permease protein
gene1722	NVIE_016180	dppC	6.89815	6.43466		-0.261322	0.0113363	peptide/opine/nickel ABC uptake transporter, permease protein
gene1723	NVIE_016190	eIF-5A	10.3893	10.034		-0.159005	0.0397461	translation initiation factor 5A
gene1724	NVIE_016200	NVIE_016200	8.12578	8.70518		0.726972	8.31629e-05	protein of unknown function
gene1725	NVIE_016210	NVIE_016210	8.60447	7.89723		-0.580426	0.0101036	hypothetical protein
gene1726	NVIE_016220	corA	8.60103	7.67671		-0.73185	8.43585e-16	putative CorA ion transporter
gene1727	NVIE_016230	hemB2	8.12732	7.81371		-0.119638	0.25196	delta-aminolevulinic acid dehydratase
gene1728	NVIE_016240	gabD	6.88843	7.68058		0.984317	2.49614e-26	succinate-semialdehyde dehydrogenase
gene1729	NVIE_016250	NVIE_016250	5.80734	5.73829		0.188807	0.598733	conserved protein of unknown function
gene1730	NVIE_016260	adh2	9.33426	8.82678		-0.310877	0.000206459	NAD-dependent alcohol dehydrogenase
gene1731	NVIE_016270	NVIE_016270	4.82372	4.63812		0.0503185	0.886348	DUF488 protein of unknown function
gene1732	NVIE_016280	NVIE_016280	7.49312	7.69889		0.401082	0.000498522	hypothetical protein
gene1733	NVIE_016290	fumC	7.75777	7.12817		-0.432955	9.1819e-09	putative fumarate hydratase
gene1734	NVIE_016300	NVIE_016300	3.6401	4.1618		0.547761	0.131058	GCN5-related N-acetyltransferase
gene1735	NVIE_016310	NVIE_016310	1.28523	2.11889		0.638702	0.263882	protein of unknown function
gene1736	NVIE_016320	NVIE_016320	2.45126	5.06592		2.59869	2.7969e-27	membrane protein of unknown function DUF2182
gene1737	NVIE_016330	NVIE_016330	3.48093	6.05584		2.63675	2.56632e-35	hypothetical protein
gene1738	NVIE_016340	NVIE_016340	3.89752	4.72342		0.789129	0.00589972	protein of unknown function
gene1739	NVIE_016350	NVIE_016350	4.60238	4.43195		-0.00639548	0.982511	conserved protein of unknown function
gene1740	NVIE_016360	NVIE_016360	5.12551	3.85679		-1.04551	3.14062e-05	protein of unknown function
gene1741	NVIE_016370	NVIE_016370	8.79663	7.91996		-0.680388	1.59454e-18	2-hydroxyacid dehydrogenase
gene1742	NVIE_016380	rpl15e	11.7505	10.9794		-0.575247	8.45344e-14	50S ribosomal protein L15e
gene1743	NVIE_016390	NVIE_016390	7.59859	5.86798		-1.47362	1.52897e-23	exported protein of unknown function
gene1744	NVIE_016400	NVIE_016400	3.44446	4.43765		1.08017	9.36029e-06	conserved protein of unknown function
gene1745	NVIE_016410	NVIE_016410	4.98819	5.83195		1.02851	1.07092e-12	putative NAD-dependent alcohol dehydrogenase
gene1746	NVIE_016420	NVIE_016420	4.98455	5.03073		0.245733	0.253752	Putative nitroreductase family protein
gene1747	NVIE_016430	NVIE_016430	5.06268	5.84524		0.945279	4.37085e-09	O-methyltransferase family 2
gene1748	NVIE_016440	NVIE_016440	5.36891	4.73072		-0.447962	0.0164134	Methyltransferase type 11
gene1749	NVIE_016450	NVIE_016450	6.76168	7.44594		0.850386	1.70889e-09	hypothetical protein
gene1750	NVIE_016460	NVIE_016460	5.70808	9.28972		3.7461	3.20223e-275	conserved membrane protein of unknown function
gene1751	NVIE_016470	NVIE_016470	8.9971	8.69283		-0.130344	0.555671	putative transcriptional regulator, AsnC family
gene1752	NVIE_016480	argD1	9.134	9.21574		0.24704	0.132585	acetylornithine and succinylornithine aminotransferase
gene1753	NVIE_1688	argB	8.883	8.85286		0.124602	0.602022	acetylglutamate/acetylaminoadipate kinase
gene1754	NVIE_016490	argC	9.30389	9.37885		0.273291	0.22094	N-acetyl-gamma-glutamyl-phosphate/N-acetyl- gamma-aminoadipyl-phosphate reductase
gene1755	NVIE_016500	lysX2	9.94187	9.65481		-0.0945925	0.342313	lysine biosynthesis enzyme
gene1756	NVIE_016510	NVIE_016510	10.4284	10.307		0.0751419	0.609179	putative lysine biosynthesis protein LysW
gene1757	NVIE_016520	argG	9.66455	9.79427		0.324914	0.0136681	argininosuccinate synthase
gene1758	NVIE_016530	NVIE_016530	5.84261	5.33955		-0.27412	0.183173	LysC-like protein
gene1759	NVIE_016540	NVIE_016540	5.42337	5.09575		-0.0495614	0.913188	hypothetical protein
gene1760	NVIE_016550	NVIE_016550	4.84141	4.53068		-0.228429	0.582051	hypothetical protein
gene1761	NVIE_016560	NVIE_016560	8.02538	7.8323		-0.00656046	0.96103	hypothetical protein
gene1762	NVIE_016570	NVIE_016570	5.90931	5.78485		0.0972564	0.624104	hypothetical protein
gene1763	NVIE_016580	NVIE_016580	6.58764	6.9988		0.619924	0.000238178	conserved membrane protein of unknown function
gene1764	NVIE_016590	NVIE_016590	6.54928	7.78754		1.40845	6.12777e-25	protein of unknown function
gene1765	NVIE_016600	NVIE_016600	5.02997	4.72132		-0.130217	0.555671	putative Methyltransferase type 11
gene1766	NVIE_t0250	NVIE_t0250	2.70566	2.43924		-0.141203	0.854201	tRNA-Ile
gene1767	NVIE_016610	NVIE_016610	1.84902	1.73069		0.0278642	0.972953	protein of unknown function
gene1768	NVIE_016620	eIF-1a2	9.87563	9.46262		-0.209988	0.0379825	translation initiation factor 1a (IF-1)
gene1769	NVIE_t0260	NVIE_t0260	9.24644	8.31818		-0.662046	0.00039254	tRNA-Ala
gene1770	NVIE_016630	rpl12p	11.2476	10.256		-0.777014	4.00873e-07	50S ribosomal protein L12p
gene1771	NVIE_016631	NVIE_016631	10.5168	9.29662		-0.997158	1.18222e-11	traJ-II
gene1772	NVIE_016640	NVIE_016640	6.88355	9.57174		2.78258	2.05956e-68	protein of unknown function
gene1773	NVIE_016650	NVIE_016650	5.56606	8.31964		2.89992	5.03038e-71	protein of unknown function
gene1774	NVIE_016660	rpl10p	10.8822	10.2951		-0.388807	1.23831e-11	acidic ribosomal protein P0 (L10p)
gene1775	NVIE_016670	rpl1p	10.4993	9.87637		-0.426033	1.16939e-15	50S ribosomal protein L1p
gene1776	NVIE_016680	NVIE_016680	7.0124	9.94916		3.02958	1.69506e-75	putative exported polysaccharide deacetylase family protein
gene1777	NVIE_016690	NVIE_016690	6.779	7.07032		0.477405	6.0756e-05	putative glycosyl transferase, family 2
gene1778	NVIE_016700	NVIE_016700	7.71128	7.97784		0.450867	5.18115e-05	putative UDP-3-O-acylglucosamine N-acyltransferase
gene1779	NVIE_016710	NVIE_016710	7.98755	8.28717		0.493467	5.81271e-08	putative glycoside hydrolase/deacetylase family protein
gene1780	NVIE_016720	NVIE_016720	6.38077	6.06598		-0.0809423	0.760551	protein of unknown function
gene1781	NVIE_016730	NVIE_016730	7.97246	7.45868		-0.273848	0.146389	Surface associated S-layer protein
gene1782	NVIE_016740	NVIE_016740	14.3573	14.0087		-0.142918	0.311512	surface associated S-layer protein
gene1783	NVIE_1714	NVIE_1714	4.4504	1.76686		-0.730046	0.257548	fragment/protein of unknown function
gene1784	NVIE_016750	NVIE_016750	3.2808	3.34941		0.258279	0.675536	protein of unknown function
gene1785	NVIE_016760	NVIE_016760	4.54058	3.76994		-0.554404	0.0457856	protein of unknown function
gene1786	NVIE_016770	NVIE_016770	6.45315	6.43406		0.166866	0.467394	protein of unknown function
gene1787	NVIE_016780	NVIE_016780	8.26653	8.63143		0.558699	0.000211904	conserved protein of unknown function
gene1788	NVIE_016790	NVIE_016790	6.71809	6.70027		0.177372	0.0561452	putative DNA double-strand break repair Rad50 ATPase
gene1789	NVIE_016800	NVIE_016800	7.09089	7.26772		0.343532	0.0196651	putative DNA double-strand break repair protein Mre11
gene1790	NVIE_016810	NVIE_016810	6.42106	6.55168		0.294587	0.118139	putative RelE protein
gene1791	NVIE_1722	NVIE_1722	6.49538	6.14233		-0.150171	0.552245	hypothetical protein
gene1792	NVIE_016820	NVIE_016820	4.81873	3.94882		-0.634473	0.07186	protein of unknown function
gene1793	NVIE_016830	NVIE_016830	7.68911	7.25144		-0.24362	0.00918043	DUF87 domain-containing protein
gene1794	NVIE_016840	NVIE_016840	7.11128	6.70063		-0.220209	0.124739	hypothetical protein
gene1795	NVIE_016850	NVIE_016850	7.97225	7.61127		-0.177528	0.235933	putative FAD dependent oxidoreductase
gene1796	NVIE_016860	dpo	7.54347	7.80792		0.451673	1.04111e-07	DNA polymerase, family B
gene1797	NVIE_016870	NVIE_016870	8.23286	7.80882		-0.242784	0.0607657	putative agmatinase
gene1798	NVIE_016880	NVIE_016880	5.86696	5.37028		-0.288188	0.198922	protein of unknown function
gene1799	NVIE_016890	NVIE_016890	8.04855	7.55132		-0.287839	0.0420308	protein of unknown function
gene1800	NVIE_016900	thrS	8.66337	8.45959		-0.010695	0.918221	threonine--tRNA ligase
gene1801	NVIE_016910	NVIE_016910	8.28678	8.03627		-0.0607483	0.737615	hypothetical protein
gene1802	NVIE_016920	NVIE_016920	5.49534	4.79794		-0.325702	0.405331	protein of unknown function
gene1803	NVIE_016930	NVIE_016930	5.77361	4.561		-0.889774	0.00284645	protein of unknown function
gene1804	NVIE_016940	NVIE_016940	5.12284	5.32836		0.379966	0.0510122	exported protein of unknown function
gene1805	NVIE_016950	NVIE_016950	4.88868	4.89051		0.211346	0.284614	exported protein of unknown function
gene1806	NVIE_1735	NVIE_1735	3.82964	4.56941		0.889186	0.034853	protein of unknown function
gene1807	NVIE_016960	NVIE_016960	8.78509	10.2163		1.6179	2.29162e-79	exported protein of unknown function
gene1808	NVIE_016970	NVIE_016970	3.86723	3.94595		0.258428	0.295939	putative small-conductance mechanosensitive ion channel
gene1809	NVIE_016980	NVIE_016980	3.91625	3.82227		0.139184	0.728306	protein of unknown function
gene1810	NVIE_1739	NVIE_1739	4.42639	4.68743		0.304729	0.489226	protein of unknown function
gene1811	NVIE_016990	NVIE_016990	1.70064	1.43951		0.340053	0.613301	protein of unknown function
gene1812	NVIE_1741	NVIE_1741	5.45714	6.52673		1.11575	0.000690962	protein of unknown function
gene1813	NVIE_017000	NVIE_017000	7.48526	7.72576		0.417597	0.00806815	conserved protein of unknown function
gene1814	NVIE_017010	NVIE_017010	8.99287	8.55298		-0.251698	0.0259758	hypothetical protein
gene1815	NVIE_017020	NVIE_017020	8.0844	7.47532		-0.399686	0.000500658	hypothetical protein
gene1816	NVIE_017030	NVIE_017030	7.64806	7.4211		-0.0295679	0.918221	hypothetical protein
gene1817	NVIE_017040	NVIE_017040	7.99992	9.36764		1.53298	1.26583e-43	hypothetical protein
gene1818	NVIE_017050	NVIE_017050	10.1888	10.1793		0.178738	0.102988	putative Fe(II) trafficking protein YggX
gene1819	NVIE_017060	NVIE_017060	9.2556	8.71589		-0.343978	1.29554e-05	hypothetical protein
gene1820	NVIE_017070	purA	8.93682	8.07565		-0.672605	5.07755e-11	adenylosuccinate synthase
gene1821	NVIE_017080	NVIE_017080	6.98458	5.92801		-0.874874	3.7873e-06	hypothetical protein
gene1822	NVIE_017090	NVIE_017090	8.27066	7.40237		-0.669721	1.79943e-09	hypothetical protein
gene1823	NVIE_017100	pyrF	6.77704	6.10848		-0.459071	0.000327323	orotidine 5'-phosphate decarboxylase
gene1824	NVIE_017110	NVIE_017110	7.26329	6.54318		-0.531891	0.000336228	putative NUDIX hydrolase
gene1825	NVIE_017120	NVIE_017120	8.02541	7.67869		-0.134609	0.465856	protein of unknown function
gene1826	NVIE_017130	NVIE_017130	8.58433	8.87145		0.462795	4.86884e-05	protein of unknown function DUF373
gene1827	NVIE_017140	rlmE	8.85379	9.38446		0.708004	1.88757e-09	ribosomal RNA large subunit, methyltransferase E
gene1828	NVIE_1757	NVIE_1757	10.7896	11.4646		0.860257	8.21757e-24	putative RNA polymerase subunit, Rpc34-like
gene1829	NVIE_017150	NVIE_017150	8.8695	9.10983		0.420861	0.00286113	putative glyoxalase/bleomycin resistance domain protein
gene1830	NVIE_017160	NVIE_017160	9.84643	9.73481		0.0832229	0.286864	4-hydroxybutyryl-CoA dehydratase
gene1831	NVIE_017170	NVIE_017170	5.36995	5.58732		0.376962	0.0251419	putative alpha/beta hydrolase fold, putative lipase
gene1832	NVIE_017180	NVIE_017180	7.1501	8.13028		1.17666	6.51475e-34	hypothetical protein
gene1833	NVIE_017190	NVIE_017190	7.94429	5.41012		-2.3154	1.06274e-30	putative transposase IS605 OrfB family
gene1834	NVIE_017200	NVIE_017200	5.37934	3.89155		-1.17739	3.20894e-06	putative transposase
gene1835	NVIE_017210	apt	8.80329	7.87625		-0.714945	1.76106e-12	adenine phosphoribosyltransferase
gene1836	NVIE_017220	NVIE_017220	7.89604	7.25532		-0.448825	1.35328e-07	5'-methylthioadenosine phosphorylase
gene1837	NVIE_017230	NVIE_017230	8.54253	7.66919		-0.663384	7.73225e-09	hypothetical protein
gene1838	NVIE_017240	NVIE_017240	9.63954	8.92897		-0.507833	2.56704e-10	protein of unknown function
gene1839	NVIE_1768	NVIE_1768	8.31366	7.84403		-0.274843	0.0204429	hypothetical protein
gene1840	NVIE_017250	dps2	8.66327	7.9983		-0.473324	0.00023045	putative ferritin, Dps family protein
gene1841	NVIE_1770	NVIE_1770	0.591669	0		-0.225369	0.595853	fragment/protein of unknown function
gene1842	NVIE_017260	NVIE_017260	4.31154	3.42835		-0.452635	0.254369	hypothetical protein
gene1843	NVIE_017270	NVIE_017270	6.47984	5.97039		-0.30883	0.00962757	pfkB family carbohydrate kinase
gene1844	NVIE_017280	NVIE_017280	7.80493	7.46234		-0.144427	0.171163	3-octaprenyl-4-hydroxybenzoate carboxy-lyase, phenylacrylic acid decarboxylase
gene1845	NVIE_017290	NVIE_017290	8.29798	7.82362		-0.281716	0.0147076	HSP20-like chaperone
gene1846	NVIE_017300	cas4-1	4.65302	3.83797		-0.411297	0.141559	putative CRISPR-associated exonuclease, Cas4 family
gene1847	NVIE_017310	cas2-1	5.3739	5.05688		-0.115767	0.68517	putative CRISPR-associated protein, Cas2 family
gene1848	NVIE_017320	cas1-1	6.54679	6.08246		-0.276821	0.0493048	CRISPR-associated protein, Cas1 family
gene1849	NVIE_017330	NVIE_017330	7.47872	6.80109		-0.486423	0.0003715	putative CRISPR-associated protein
gene1850	NVIE_017340	cas3-1	7.25865	7.06502		0.00721596	0.950961	putative CRISPR-associated helicase and HD nuclease Cas3
gene1851	NVIE_1781	cas5-1	8.76515	8.63585		0.0646344	0.503556	putative CRISPR-associated protein Cas5d
gene1852	NVIE_017350	cas7-1	9.92166	9.84655		0.122082	0.220065	putative CPISPR-associated protein Cas7
gene1853	NVIE_017360	NVIE_017360	8.88822	8.68224		-0.0101246	0.923584	putative CPISPR-associated protein
gene1854	NVIE_017370	NVIE_017370	9.34615	8.98392		-0.174415	0.226483	putative RNA-binding protein containing KH domain
gene1855	NVIE_017380	NVIE_017380	7.31657	6.82323		-0.334473	0.0971968	putative serine/threonine protein kinase
gene1856	NVIE_017390	NVIE_017390	8.08464	7.56234		-0.307675	0.0346964	putative protein of unknown function DUF424
gene1857	NVIE_017400	NVIE_017400	7.5537	7.32163		-0.037059	0.777247	putative FAD/NAD(P)-binding oxidoreductase
gene1858	NVIE_017410	NVIE_017410	9.46383	8.63335		-0.643938	6.81759e-06	conserved protein of unknown function
gene1859	NVIE_017420	trm	6.73218	6.0966		-0.431114	0.000110488	N(2),N(2)-dimethylguanosine tRNA methyltransferase
gene1860	NVIE_1790	NVIE_1790	0.791669	0.667863		-0.151137	0.816379	fragment/protein of unknown function
gene1861	NVIE_017430	cysM1	8.91168	8.47801		-0.238025	4.53453e-05	putative cysteine synthase
gene1862	NVIE_017440	rnhB	7.01072	6.36321		-0.43426	0.000788344	ribonuclease HII
gene1863	NVIE_017450	flpA	7.90672	7.02051		-0.684042	2.41124e-11	fibrillarin-like rRNA/tRNA 2'-O-methyltransferase
gene1864	NVIE_017460	NVIE_017460	8.50141	7.92483		-0.37809	4.80929e-08	putative pre-mRNA processing ribonucleoprotein, snoRNA-binding domain
gene1865	NVIE_017470	NVIE_017470	6.24363	5.18814		-0.794062	0.000158528	hypothetical protein
gene1866	NVIE_017480	NVIE_017480	10.2466	9.39227		-0.672562	4.94507e-06	putative signal peptidase I
gene1867	NVIE_017490	NVIE_017490	8.00355	7.42543		-0.386764	0.000262996	putative uncharacterised protein family UPF0047
gene1868	NVIE_017500	tbp	9.79139	9.28911		-0.314764	0.00965646	TATA-box-binding protein
gene1869	NVIE_017510	NVIE_017510	9.15097	8.99945		0.0203115	0.913188	conserved membrane protein of unknown function
gene1870	NVIE_017520	NVIE_017520	8.94604	8.66815		-0.085599	0.291122	conserved exported protein of unknown function
gene1871	NVIE_017530	pyrE	8.39855	8.1688		-0.0408421	0.761062	orotate phosphoribosyltransferase
gene1872	NVIE_017540	NVIE_017540	7.24769	6.3337		-0.727214	1.17441e-06	hypothetical protein
gene1873	NVIE_017550	NVIE_017550	7.94987	8.80541		1.01258	5.99517e-13	putative peptidase M50
gene1874	NVIE_017560	NVIE_017560	8.38461	7.88542		-0.310159	0.00336245	putative ribosomal-protein-alanine acetyltransferase
gene1875	NVIE_017570	NVIE_017570	6.78195	7.24762		0.650369	4.53572e-10	protein of unknown function
gene1876	NVIE_017580	NVIE_017580	6.5859	6.30397		-0.108838	0.7141	conserved protein of unknown function
gene1877	NVIE_017590	NVIE_017590	8.05528	7.20195		-0.667963	1.489e-06	exported protein of unknown function
gene1878	NVIE_017600	NVIE_017600	7.17828	6.47815		-0.501622	1.84427e-06	putative methyltransferase
gene1879	NVIE_017610	NVIE_017610	8.47016	7.98254		-0.299658	0.023974	ABC transporter-related RNase L inhibitor
gene1880	NVIE_1810	NVIE_1810	3.11471	0.841762		-1.49721	0.0146641	protein of unknown function
gene1881	NVIE_017620	NVIE_017620	4.36702	2.38986		-1.39118	0.00955214	protein of unknown function
gene1882	NVIE_017630	NVIE_017630	2.9931	1.65561		-0.901408	0.046932	protein of unknown function
gene1883	NVIE_r0030	NVIE_r0030	3.88129	1.35841		-0.996051	0.111894	5S ribosomal RNA
gene1884	NVIE_017640	NVIE_017640	7.76098	7.35756		-0.181671	0.157322	hypothetical protein
gene1885	NVIE_017650	pepA	7.46561	7.33661		0.0691541	0.47187	leucyl aminopeptidase
gene1886	NVIE_017660	NVIE_017660	8.0088	8.19253		0.361801	0.00922613	hypothetical protein
gene1887	NVIE_017670	tktA	9.40409	8.80661		-0.410719	0.000854858	ribulose-phosphate 3-epimerase protein with N-terminal transketolase domain
gene1888	NVIE_017680	tktB	9.74372	9.10937		-0.446993	0.000274331	transketolase, C-terminal subunit
gene1889	NVIE_017690	tal	9.12888	8.52726		-0.400484	9.18352e-05	transaldolase
gene1890	NVIE_017700	NVIE_017700	8.21671	7.37153		-0.645191	1.96762e-09	putative von Willebrand factor type A domain protein
gene1891	NVIE_017710	NVIE_017710	9.19866	8.44061		-0.565708	1.03531e-07	putative NorQ like ATPase
gene1892	NVIE_017720	NVIE_017720	7.89687	10.6453		2.85388	1.16736e-67	Hemerythrin HHE cation binding domain protein
gene1893	NVIE_017730	aniA	8.97611	13.6076		4.27258	2.14827e-35	multicopper oxidase type 3
gene1894	NVIE_017740	NVIE_017740	10.2074	12.2274		2.05262	1.48555e-21	Antibiotic biosynthesis monooxygenase
gene1895	NVIE_017750	NVIE_017750	8.489	8.91786		0.625066	2.75846e-11	putative protein of unknown function DUF488
gene1896	NVIE_017760	NVIE_017760	7.30969	10.4998		3.19606	1.49873e-49	protein of unknown function
gene1897	NVIE_017770	NVIE_017770	7.17167	7.64824		0.699744	5.03035e-05	protein of unknown function
gene1898	NVIE_017780	NVIE_017780	4.71213	4.49597		-0.0413404	0.887454	protein of unknown function
gene1899	NVIE_017800	NVIE_017800	5.25452	6.28387		1.18253	8.96712e-08	protein of unknown function
gene1900	NVIE_017810	NVIE_017810	4.71381	5.59964		1.00074	4.81411e-05	putative flavin/deazaflavin oxidoreductase superfamily protein
gene1901	NVIE_017820	NVIE_017820	4.81933	6.09568		1.40338	1.48292e-19	protein of unknown function
gene1902	NVIE_017830	NVIE_017830	6.68598	6.88433		0.336628	0.11284	protein of unknown function
gene1903	NVIE_017840	NVIE_017840	8.88478	7.68631		-1.00793	8.06966e-13	xylose isomerase domain-containing protein, TIM barrel
gene1904	NVIE_017850	NVIE_017850	4.26264	3.67645		-0.352444	0.12833	putative polysaccharide deacetylase
gene1905	NVIE_017860	NVIE_017860	5.73615	7.00992		1.45697	2.81113e-31	protein of unknown function
gene1906	NVIE_017870	NVIE_017870	2.23093	2.9149		0.59686	0.348275	protein of unknown function
gene1907	NVIE_017880	NVIE_017880	4.35539	5.65764		1.45504	6.3512e-22	protein of unknown function
gene1908	NVIE_1836	NVIE_1836	2.49903	1.07055		-0.814276	0.147398	protein of unknown function
gene1909	NVIE_017900	NVIE_017900	3.967	5.06917		1.17033	0.00028088	putative pterin-4-alpha-carbinolamine dehydratase
gene1910	NVIE_017910	NVIE_017910	6.09066	4.97775		-0.847249	2.03183e-05	exported protein of unknown function
gene1911	NVIE_017940	NVIE_017940	7.07831	6.8854		-0.0186576	0.915332	putative serine/threonine protein kinase
gene1912	NVIE_017950	NVIE_017950	4.39479	4.31735		0.122723	0.591848	exported protein of unknown function
gene1913	NVIE_017960	NVIE_017960	9.73023	11.8477		2.1526	5.15984e-24	Carbonate dehydratase
gene1914	NVIE_017980	NVIE_017980	4.17022	4.60547		0.61012	0.00183218	major facilitator superfamily transporter
gene1915	NVIE_017990	NVIE_017990	5.1246	4.621		-0.333281	0.150375	exported protein of unknown function
gene1916	NVIE_018000	NVIE_018000	4.07175	4.20096		0.336768	0.287873	putative glyoxalase/bleomycin resistance protein/dioxygenase superfamily protein
gene1917	NVIE_018010	NVIE_018010	3.5858	4.9752		1.56086	9.19067e-15	putative archaeal serine protease
gene1918	NVIE_018020	NVIE_018020	5.05191	5.93435		1.06313	4.37021e-21	Sialidase domain containing protein
gene1919	NVIE_018030	NVIE_018030	4.47457	4.51293		0.230112	0.557294	protein of unknown function
gene1920	NVIE_018040	NVIE_018040	5.688	6.61794		1.10911	2.51919e-17	exported protein of unknown function
gene1921	NVIE_018050	NVIE_018050	2.9656	2.22618		-0.520981	0.125626	D-glucuronyl C5-epimerase
gene1922	NVIE_018060	NVIE_018060	7.98457	8.19226		0.402142	1.77311e-05	protein of unknown function DUF1326
gene1923	NVIE_018080	NVIE_018080	8.29961	8.12712		0.0216546	0.903448	protein of unknown function
gene1924	NVIE_018090	NVIE_018090	5.16218	5.11385		0.171168	0.373277	putative Glycoside hydrolase, family 5
gene1925	NVIE_018100	NVIE_018100	6.84021	5.67148		-0.794989	0.00067028	protein of unknown function
gene1926	NVIE_018110	NVIE_018110	7.42474	7.79656		0.527292	0.00154923	protein of unknown function
gene1927	NVIE_018120	NVIE_018120	6.72681	7.42792		0.864872	8.54581e-10	protein of unknown function
gene1928	NVIE_018130	NVIE_018130	5.62667	6.59084		1.14095	2.01067e-21	putative Glycosyl transferase, family 2
gene1929	NVIE_018140	NVIE_018140	6.0679	5.93536		-0.0405463	0.915332	protein of unknown function
gene1930	NVIE_018150	msrB2	7.20688	7.64854		0.60976	3.72195e-05	methionine sulfoxide reductase B
gene1931	NVIE_018160	msrA	6.97624	7.511		0.710472	1.10615e-09	peptide methionine sulfoxide reductase
gene1932	NVIE_018190	NVIE_018190	5.65738	5.39233		-0.105369	0.597886	protein of unknown function
gene1933	NVIE_018200	NVIE_018200	2.60466	2.13725		-0.0925028	0.898165	protein of unknown function
gene1934	NVIE_t0270	NVIE_t0270	4.35527	4.72096		0.325493	0.572262	tRNA-Gly
gene1935	NVIE_018210	NVIE_018210	6.63168	5.75389		-0.648751	2.09327e-05	transposase IS605 OrfB family (fragment, part 2)
gene1936	NVIE_018230	NVIE_018230	5.91299	4.98147		-0.631253	0.0308618	protein of unknown function
gene1937	NVIE_018240	NVIE_018240	5.66123	5.65273		0.176452	0.275237	exported protein of unknown function
gene1938	NVIE_018250	NVIE_018250	7.87568	7.88839		0.200279	0.294588	exported protein of unknown function
gene1939	NVIE_018260	NVIE_018260	9.11725	9.27824		0.344751	0.000917187	hypothetical protein
gene1940	NVIE_018270	NVIE_018270	10.4027	9.73605		-0.466826	2.16837e-07	hypothetical protein
gene1941	NVIE_018280	NVIE_018280	9.31523	9.05373		-0.0563862	0.590632	putative nascent polypeptide-associated complex protein
gene1942	NVIE_018290	NVIE_018290	8.65768	7.5508		-0.90952	1.8779e-12	putative PUA domain protein
gene1943	NVIE_018300	phoU3	8.52371	8.49594		0.191228	0.20157	Phosphate-specific transport system accessory protein PhoU homolog
gene1944	NVIE_018310	NVIE_018310	9.06615	8.83946		-0.0237129	0.833253	putative transcriptional regulator
gene1945	NVIE_018320	NVIE_018320	7.8446	7.71561		0.0689474	0.501837	putative GTP-binding protein
gene1946	NVIE_018330	NVIE_018330	6.53458	6.257		-0.0769777	0.666291	putative tRNA ribose 2'-O-methyltransferase
gene1947	NVIE_018340	NVIE_018340	6.49821	6.14419		-0.14845	0.447237	conserved protein of unknown function
gene1948	NVIE_018350	NVIE_018350	6.42993	6.54113		0.293863	0.0552517	protein of unknown function
gene1949	NVIE_018360	NVIE_018360	6.25102	5.89679		-0.111118	0.609565	putative transcriptional regulator, ArsR family
gene1950	NVIE_018370	NVIE_018370	7.12218	6.70455		-0.232552	0.0544121	hypothetical protein
gene1951	NVIE_018380	acsA2	7.62585	6.53034		-0.886577	1.16724e-08	acetyl-CoA synthetase
gene1952	NVIE_018390	NVIE_018390	7.7897	7.10013		-0.497885	1.06227e-09	putative membrane alanyl aminopeptidase
gene1953	NVIE_018400	NVIE_018400	6.83688	6.16306		-0.465749	0.000657842	alpha/beta hydrolase fold protein
gene1954	NVIE_018410	NVIE_018410	5.87004	5.58422		-0.091583	0.603371	putative GCN5-related N-acetyltransferase
gene1955	NVIE_1884	NVIE_1884	7.15949	6.88385		-0.0892191	0.495258	hypothetical protein
gene1956	NVIE_018420	NVIE_018420	8.22875	7.81079		-0.242726	0.114069	putative CMP/dCMP deaminase zinc-binding
gene1957	NVIE_1886	NVIE_1886	6.39888	8.83107		2.55547	2.13572e-71	protein of unknown function
gene1958	NVIE_018430	NVIE_018430	7.53646	10.938		3.4964	8.81761e-127	protein of unknown function
gene1959	NVIE_018440	NVIE_018440	5.94199	8.64965		2.73466	2.0775e-26	protein of unknown function
gene1960	NVIE_018450	NVIE_018450	5.35768	7.20974		1.96009	7.93394e-10	conserved protein of unknown function
gene1961	NVIE_018460	NVIE_018460	3.86884	3.27306		-0.373304	0.466378	protein of unknown function
gene1962	NVIE_018470	polX	6.30774	6.81371		0.690824	5.50901e-10	DNA polymerase X family
gene1963	NVIE_018480	NVIE_018480	8.16806	7.78761		-0.185095	0.0961219	hypothetical protein
gene1964	NVIE_018490	NVIE_018490	7.4674	6.99468		-0.275998	0.00193033	putative FAD-dependent pyridine nucleotide-disulphide oxidoreductase (sulfide:quinone oxidoreductase-like)
gene1965	NVIE_1893	NVIE_1893	7.71669	7.06595		-0.461285	0.00960924	protein of unknown function
gene1966	NVIE_018500	NVIE_018500	9.03231	8.2327		-0.607899	1.57668e-13	putative oxidoreductase, short chain dehydrogenase/reductase family
gene1967	NVIE_1895	NVIE_1895	5.49367	5.89234		0.497521	0.0780268	hypothetical protein
gene1968	NVIE_018510	NVIE_018510	3.8115	4.21577		0.552297	0.0346281	putative phosphatidate cytidylyltransferase
gene1969	NVIE_1897	NVIE_1897	7.32321	7.47312		0.325371	0.0389365	conserved protein of unknown function
gene1970	NVIE_1898	NVIE_1898	4.76597	6.7473		2.10567	4.70008e-38	conserved membrane protein of unknown function
gene1971	NVIE_018530	NVIE_018530	7.42975	8.49599		1.25088	6.9647e-22	hypothetical protein
gene1972	NVIE_018540	NVIE_018540	9.44279	8.47526		-0.777567	6.30591e-10	hypothetical protein
gene1973	NVIE_018550	glnA2	8.91404	8.58298		-0.138982	0.0470975	glutamate-ammonia ligase / glutamine synthetase
gene1974	NVIE_018560	NVIE_018560	6.61397	8.94438		2.5038	5.14128e-69	protein of unknown function
gene1975	NVIE_018570	NVIE_018570	7.21418	7.31729		0.286633	0.0955102	hypothetical protein
gene1976	NVIE_018580	NVIE_018580	7.35703	6.69545		-0.457151	0.0185425	putative PpiC-type peptidyl-prolyl cis-trans isomerase
gene1977	NVIE_018590	NVIE_018590	5.08989	5.43871		0.540725	0.000283319	protein of unknown function with cupredoxin domain
gene1978	NVIE_018600	NVIE_018600	7.82502	7.23081		-0.387283	0.00196041	hypothetical protein
gene1979	NVIE_018610	NVIE_018610	6.61456	7.59844		1.17299	2.11284e-34	conserved protein of unknown function
gene1980	NVIE_1908	NVIE_1908	7.72941	7.02559		-0.502398	4.27843e-07	putative (P)ppGpp synthetase I, SpoT/RelA
gene1981	NVIE_1909	NVIE_1909	2.89549	3.30978		0.358073	0.337231	exported protein of unknown function
gene1982	NVIE_018630	NVIE_018630	8.1302	8.08914		0.134336	0.419928	putative chaperone DnaJ
gene1983	NVIE_018640	NVIE_018640	6.82331	6.91095		0.277251	0.0135781	putative transposase IS891/IS1136/IS1341
gene1984	NVIE_018650	cobI	8.20996	7.51807		-0.493597	1.03358e-06	precorrin-2 C20-methyltransferase
gene1985	NVIE_018660	cobM	8.11622	7.76411		-0.16277	0.07973	precorrin-4 C11-methyltransferase
gene1986	NVIE_018670	NVIE_018670	7.43425	6.27298		-0.928791	4.52033e-06	protein of unknown function
gene1987	NVIE_018680	NVIE_018680	5.3336	4.3058		-0.65027	0.0221172	protein of unknown function
gene1988	NVIE_018690	NVIE_018690	10.5494	10.1334		-0.234573	0.0969203	exported protein of unknown function
gene1989	NVIE_018700	NVIE_018700	10.8086	10.3175		-0.313074	0.0190504	SNF7-domain-containing protein
gene1990	NVIE_018710	NVIE_018710	4.42831	5.56801		1.33627	3.08548e-19	protein of unknown function
gene1991	NVIE_018720	NVIE_018720	7.75857	7.11706		-0.438253	0.0087065	hypothetical protein
gene1992	NVIE_018730	NVIE_018730	6.48249	5.52378		-0.747939	0.00024297	hypothetical protein
gene1993	NVIE_018750	NVIE_018750	8.08366	7.68298		-0.187853	0.0606611	conserved protein of unknown function
gene1994	NVIE_018760	NVIE_018760	6.1539	7.02571		1.0708	6.57774e-18	protein of unknown function
gene1995	NVIE_018770	NVIE_018770	8.00723	7.1306		-0.654942	0.000107128	protein of unknown function
gene1996	NVIE_018780	NVIE_018780	5.17124	6.02044		1.03975	5.08757e-20	exported protein of unknown function
gene1997	NVIE_1926	NVIE_1926	0.207316	0		-0.217531	0.604614	protein of unknown function
[truncated: 1,189 more rows]

## Sheet: p-value_0.01
			Average of log2 RPKM for five replicates in each condition.
	Locus Tag	Gene Name	RPKM Replete	RPKM Limited		log2 FC	p-value (adj)	Protein Product
gene2044	NVIE_019250	NVIE_019250	5.46651	12.4605		6.98955	0	Multicopper oxidase type 3
gene191	NVIE_001850	NVIE_001850	7.02628	12.899		5.53455	2.51068e-76	exported protein of unknown function
gene1507	NVIE_014210	NVIE_014210	5.74245	10.4521		4.75238	3.40482e-124	protein of unknown function
gene1508	NVIE_014220	NVIE_014220	4.57536	9.10352		4.58612	4.11478e-109	membrane protein of unknown function
gene2011	NVIE_018920	NVIE_018920	9.60105	14.0947		4.3895	4.20219e-36	protein of unknown function
gene1893	NVIE_017730	aniA	8.97611	13.6076		4.27258	2.14827e-35	multicopper oxidase type 3
gene2055	NVIE_1990	NVIE_1990	8.9505	13.1487		4.24039	4.68168e-108	protein of unknown function
gene1503	NVIE_1444	NVIE_1444	6.31726	11.3058		4.23314	1.8428e-25	hypothetical protein
gene1293	NVIE_012190	NVIE_012190	7.87582	11.847		4.15341	0	protein of unknown function
gene2551	NVIE_024190	NVIE_024190	9.58391	13.5424		4.10628	3.08249e-258	protein of unknown function with C-terminal blue (Type 1) copper domain
gene1502	NVIE_014170	NVIE_014170	6.024	10.8813		3.97766	1.17606e-19	putative sialidase - neuraminidase family protein
gene1750	NVIE_016460	NVIE_016460	5.70808	9.28972		3.7461	3.20223e-275	conserved membrane protein of unknown function
gene2801	NVIE_026610	NVIE_026610	7.07904	10.4437		3.54052	0	conserved exported protein of unknown function
gene1958	NVIE_018430	NVIE_018430	7.53646	10.938		3.4964	8.81761e-127	protein of unknown function
gene2461	NVIE_023360	NVIE_023360	5.94936	9.27989		3.4941	3.01756e-240	exported protein of unknown function
gene2043	NVIE_019240	NVIE_019240	6.13982	9.30402		3.32922	1.62792e-270	protein of unknown function
gene1377	NVIE_012970	NVIE_012970	6.11203	9.19226		3.24013	7.65419e-117	protein of unknown function
gene95	NVIE_000930	NVIE_000930	5.22943	8.36357		3.19856	1.12089e-104	putative peptidase M10A
gene1896	NVIE_017760	NVIE_017760	7.30969	10.4998		3.19606	1.49873e-49	protein of unknown function
gene2800	NVIE_026600	NVIE_026600	6.93538	9.90956		3.12968	3.58638e-198	protein of unknown function
gene190	NVIE_001840	NVIE_001840	4.41065	7.52138		3.1273	7.1105e-44	putative Zn-finger domain containing protein
gene1378	NVIE_012980	NVIE_012980	7.29698	10.1505		3.03328	5.38498e-228	Radical SAM
gene1776	NVIE_016680	NVIE_016680	7.0124	9.94916		3.02958	1.69506e-75	putative exported polysaccharide deacetylase family protein
gene1379	NVIE_013000	NVIE_013000	8.11473	10.9942		2.98825	1.20708e-71	protein of unknown function
gene2042	NVIE_1975	NVIE_1975	5.97129	8.79939		2.96819	2.37444e-66	protein of unknown function
gene2016	NVIE_018990	NVIE_018990	6.50165	9.35406		2.95515	2.0897e-48	protein of unknown function
gene1375	NVIE_012950	NVIE_012950	4.51345	7.41622		2.93485	5.28257e-37	protein of unknown function
gene1773	NVIE_016650	NVIE_016650	5.56606	8.31964		2.89992	5.03038e-71	protein of unknown function
gene2802	NVIE_026620	NVIE_026620	2.76556	5.94752		2.8707	2.3275e-17	protein of unknown function
gene2460	NVIE_023350	NVIE_023350	7.04458	9.73172		2.8598	5.56096e-206	exported protein of unknown function
gene1892	NVIE_017720	NVIE_017720	7.89687	10.6453		2.85388	1.16736e-67	Hemerythrin HHE cation binding domain protein
gene376	NVIE_003590	NVIE_003590	7.45782	10.1608		2.83758	2.04427e-83	protein of unknown function
gene1376	NVIE_012960	NVIE_012960	6.64648	9.30494		2.83609	3.68247e-141	putative radical SAM domain protein
gene3153	NVIE_029950	NVIE_029950	10.5027	13.1502		2.80489	2.14743e-58	conserved protein of unknown function
gene1517	NVIE_1457	NVIE_1457	9.37547	12.8458		2.80257	3.09592e-10	exported protein of unknown function
gene1304	NVIE_012290	tfb3	12.0137	14.7197		2.79607	2.20122e-61	transcription initiation factor IIB
gene2128	NVIE_020100	NVIE_020100	6.55543	9.17091		2.79265	1.79213e-187	protein of unknown function
gene2868	NVIE_027210	NVIE_027210	7.20347	9.81115		2.78708	4.40127e-103	exported protein of unknown function
gene1772	NVIE_016640	NVIE_016640	6.88355	9.57174		2.78258	2.05956e-68	protein of unknown function
gene1501	NVIE_014160	NVIE_014160	3.91727	6.62478		2.77931	2.52751e-69	Disulfide bond oxidoreductase D family protein
gene1126	NVIE_010650	NVIE_010650	9.36711	12.3059		2.76381	5.65958e-18	hypothetical protein
gene1959	NVIE_018440	NVIE_018440	5.94199	8.64965		2.73466	2.0775e-26	protein of unknown function
gene1515	NVIE_014290	NVIE_014290	9.87599	12.4487		2.72282	1.31576e-119	hypothetical protein
gene1516	NVIE_014300	NVIE_014300	8.01882	11.2437		2.67659	3.58337e-10	Copper resistance protein CopC/CopD
gene1511	NVIE_014250	NVIE_014250	11.6648	14.4215		2.64195	5.49189e-21	exported protein of unknown function
gene1737	NVIE_016330	NVIE_016330	3.48093	6.05584		2.63675	2.56632e-35	hypothetical protein
gene1628	NVIE_015330	ths2	4.86157	7.32681		2.63149	2.72356e-59	archaeal thermosome subunit
gene1736	NVIE_016320	NVIE_016320	2.45126	5.06592		2.59869	2.7969e-27	membrane protein of unknown function DUF2182
gene1957	NVIE_1886	NVIE_1886	6.39888	8.83107		2.55547	2.13572e-71	protein of unknown function
gene2056	NVIE_019380	NVIE_019380	5.38723	7.79578		2.54143	6.41638e-28	protein of unknown function
gene1974	NVIE_018560	NVIE_018560	6.61397	8.94438		2.5038	5.14128e-69	protein of unknown function
gene1141	NVIE_1096	NVIE_1096	6.88272	9.27606		2.50355	1.68828e-55	hypothetical protein
gene194	NVIE_001880	NVIE_001880	8.6625	11.0438		2.47716	7.27801e-29	protein of unknown function
gene1514	NVIE_014280	NVIE_014280	9.85521	12.1593		2.46696	1.27922e-123	transcriptional regulator, ArsR family
gene413	NVIE_003940	NVIE_003940	5.53672	7.83		2.45109	3.1349e-48	protein of unknown function
gene1157	NVIE_010910	NVIE_010910	10.6036	13.1874		2.45087	3.50188e-10	hypothetical protein
gene1714	NVIE_016100	NVIE_016100	4.25017	6.61314		2.43888	4.31466e-24	protein of unknown function
gene2550	NVIE_024180	NVIE_024180	7.63568	9.88298		2.43368	1.90387e-236	putative dienelactone hydrolase family
gene1099	NVIE_010410	glmS2	4.7198	6.93204		2.38656	3.59088e-84	Glucosamine-fructose-6-phosphate aminotransferase
gene1374	NVIE_1318	NVIE_1318	3.69396	6.23082		2.38521	5.76065e-09	protein of unknown function
gene2697	NVIE_025590	NVIE_025590	5.6318	7.86381		2.37194	8.96395e-60	exported protein of unknown function
gene2162	NVIE_020430	NVIE_020430	5.85052	8.04194		2.34791	2.39729e-81	exported protein of unknown function
gene2799	NVIE_026590	NVIE_026590	4.76183	6.94342		2.33767	4.7632e-94	protein of unknown function
gene3027	NVIE_028750	dps4	5.96629	8.19029		2.32878	2.11284e-34	ferritin, Dps family protein
gene3139	NVIE_029810	NVIE_029810	4.4836	6.67233		2.32603	4.88839e-67	stomatin-like protein, putative protease
gene2065	NVIE_1999	NVIE_1999	4.61235	7.06836		2.3085	1.13278e-10	conserved protein of unknown function
gene2053	NVIE_019350	NVIE_019350	5.95397	8.14883		2.30607	2.21851e-38	hypothetical protein
gene228	NVIE_002200	NVIE_002200	4.34751	6.63846		2.30199	2.43635e-16	protein of unknown function
gene412	NVIE_003930	NVIE_003930	4.77135	7.04212		2.30099	2.26063e-26	hypothetical protein
gene1125	NVIE_010640	NVIE_010640	8.80221	11.2214		2.28582	1.32507e-10	exported protein of unknown function
gene2137	NVIE_020180	dps3	9.55921	11.5941		2.21741	6.8531e-70	ferritin, Dps family protein
gene1518	NVIE_014310	NVIE_014310	8.9357	11.0217		2.20365	1.34273e-45	Copper resistance protein CopC/CopD
gene759	NVIE_007220	NVIE_007220	4.36441	6.54003		2.19702	7.93158e-14	hypothetical protein
gene1913	NVIE_017960	NVIE_017960	9.73023	11.8477		2.1526	5.15984e-24	Carbonate dehydratase
gene1100	NVIE_010420	NVIE_010420	3.70098	5.95661		2.11213	2.83721e-08	hypothetical protein
gene1970	NVIE_1898	NVIE_1898	4.76597	6.7473		2.10567	4.70008e-38	conserved membrane protein of unknown function
gene796	NVIE_007530	NVIE_007530	6.96317	8.88229		2.10139	5.07773e-39	hypothetical protein
gene375	NVIE_003580	NVIE_003580	8.13071	10.0694		2.1004	3.2254e-32	hypothetical protein
gene1894	NVIE_017740	NVIE_017740	10.2074	12.2274		2.05262	1.48555e-21	Antibiotic biosynthesis monooxygenase
gene2047	NVIE_019280	yjiB	4.5768	6.44974		2.04425	1.15654e-54	putative cytochrome P450 YjiB
gene3122	NVIE_029640	NVIE_029640	9.92568	11.8045		2.01047	1.70107e-40	voltage-gated potassium channel beta subunit family protein
gene2406	NVIE_022800	NVIE_022800	5.95942	7.76169		1.98064	2.16032e-61	exported protein of unknown function
gene3018	NVIE_028660	NVIE_028660	6.06848	7.8938		1.97524	1.80644e-45	putative UspA domain protein
gene1960	NVIE_018450	NVIE_018450	5.35768	7.20974		1.96009	7.93394e-10	conserved protein of unknown function
gene2734	NVIE_025940	NVIE_025940	11.5136	13.257		1.92841	2.55632e-30	conserved protein of unknown function
gene2036	NVIE_019180	NVIE_019180	6.84374	8.57479		1.91946	4.15747e-19	protein of unknown function
gene2735	NVIE_025950	NVIE_025950	10.2589	11.9813		1.89118	4.63655e-33	conserved protein of unknown function
gene1246	NVIE_011730	NVIE_011730	6.43336	8.15313		1.86666	1.16159e-46	putative quinoprotein glucose/ sorbosone dehydrogenase
gene774	NVIE_007350	NVIE_007350	2.89637	5.01834		1.85917	6.09349e-05	protein of unknown function
gene2756	NVIE_026160	NVIE_026160	4.3975	6.16529		1.8516	3.09878e-09	protein of unknown function
gene1101	NVIE_010430	NVIE_010430	3.66355	5.50939		1.84231	7.80818e-08	protein of unknown function
gene3029	NVIE_028770	NVIE_028770	3.06457	4.71145		1.79466	3.14891e-28	putative spermine synthase
gene3162	NVIE_030040	NVIE_030040	5.03093	6.62356		1.77332	5.82781e-35	putative signal transduction response regulator, receiver domain/putative CopR
gene2691	NVIE_025530	NVIE_025530	5.98774	7.5679		1.76908	3.95476e-98	exported or cell surface associated protein of unknown function containing glycoside hydrolase/deacetylase and HYR-domains
gene414	NVIE_003950	NVIE_003950	3.04304	5.07999		1.76288	3.87389e-06	protein of unknown function
gene3015	NVIE_028630	NVIE_028630	7.53828	9.16091		1.7584	9.84213e-28	protein of unknown function
gene2037	NVIE_019190	NVIE_019190	8.25105	9.81565		1.75563	2.80806e-86	protein of unknown function
gene3036	NVIE_028840	NVIE_028840	6.24072	7.84005		1.74815	3.91417e-26	Rieske (2Fe-2S) domain protein
gene2014	NVIE_018970	NVIE_018970	7.31086	8.89458		1.72594	7.87118e-08	hypothetical protein
gene3116	NVIE_029580	NVIE_029580	10.8909	12.4321		1.72441	8.60376e-92	blue (Type 1) copper domain-containing protein
gene3021	NVIE_028690	NVIE_028690	6.75231	8.29648		1.72227	1.34905e-36	protein of unknown function
gene179	NVIE_001730	NVIE_001730	4.07043	5.5912		1.71318	4.10819e-12	putative polysaccharide deacetylase domain containing protein
gene1276	NVIE_012010	NVIE_012010	7.14208	8.67598		1.71136	2.39729e-81	exported protein of unknown function
gene1104	NVIE_010460	NVIE_010460	4.90699	6.41698		1.70136	3.32893e-49	putative Poly(beta-D-mannuronate) C5 epimerase
gene1105	NVIE_010470	NVIE_010470	5.12045	6.64042		1.69796	1.59862e-49	putative Glycosyl transferase, family 2
gene1490	NVIE_014050	NVIE_014050	7.09289	8.60444		1.69331	1.34483e-53	stomatin-like protein
gene1091	NVIE_010320	NVIE_010320	6.88942	8.39394		1.67778	3.30932e-45	putative UDP-glucose/GDP-mannose dehydrogenase
gene2136	NVIE_020170	NVIE_020170	6.01722	7.57023		1.67111	2.08043e-15	protein of unknown function
gene1277	NVIE_012020	NVIE_012020	7.5747	9.04298		1.65628	4.55232e-85	protein of unknown function
gene1092	NVIE_010340	NVIE_010340	8.07586	9.59716		1.65573	3.42775e-20	protein of unknown function
gene2049	NVIE_019310	NVIE_019310	4.40858	5.94562		1.64761	3.1837e-16	putative 4Fe-4S ferredoxin iron-sulfur binding domain protein
gene2403	NVIE_022770	NVIE_022770	4.92777	6.39012		1.64204	7.40998e-42	thiol-disulfide isomerase
gene2155	NVIE_020360	NVIE_020360	6.47212	7.91864		1.63762	1.54118e-44	conserved protein of unknown function
gene2121	NVIE_020020	NVIE_020020	5.13517	6.67453		1.62117	1.94988e-13	conserved protein of unknown function
gene1807	NVIE_016960	NVIE_016960	8.78509	10.2163		1.6179	2.29162e-79	exported protein of unknown function
gene2684	NVIE_025460	NVIE_025460	9.04032	10.4876		1.60546	3.28363e-26	protein of unknown function
gene942	NVIE_008880	NVIE_008880	4.92948	6.36844		1.59345	1.13579e-29	putative glycosyl transferase
gene1202	NVIE_011340	cbtA	8.89304	10.2959		1.59045	3.1918e-95	putative cobalt transporter family protein, subunit CbtA
gene1146	NVIE_010820	NVIE_010820	4.75616	6.46266		1.58485	1.61552e-09	exported protein of unknown function
gene3030	NVIE_028780	NVIE_028780	4.71062	6.13905		1.58332	2.51413e-18	exported protein of unknown function
gene2015	NVIE_018980	NVIE_018980	7.29104	8.70803		1.57887	5.01546e-06	putative NAD-dependent alcohol dehydrogenase
gene763	NVIE_007250	NVIE_007250	6.92002	8.33337		1.57856	5.03227e-22	exported protein of unknown function
gene3022	NVIE_028700	NVIE_028700	7.11632	8.53633		1.57804	1.60881e-23	protein of unknown function
gene1241	NVIE_011690	NVIE_011690	5.61725	7.02578		1.57271	7.71e-30	exported protein of unknown function
gene2113	NVIE_019920	NVIE_019920	4.52976	5.95975		1.56823	7.11174e-24	conserved protein of unknown function
gene1917	NVIE_018010	NVIE_018010	3.5858	4.9752		1.56086	9.19067e-15	putative archaeal serine protease
gene2425	NVIE_023020	NVIE_023020	7.55723	9.0972		1.56046	7.48601e-11	hypothetical protein
gene2964	NVIE_028120	NVIE_028120	3.99102	5.40416		1.55671	4.6316e-16	hypothetical protein
gene1240	NVIE_011680	NVIE_011680	6.23518	7.61746		1.55462	1.18667e-35	exported protein of unknown function
gene1513	NVIE_014270	NVIE_014270	8.34216	9.70841		1.55339	5.32212e-38	hypothetical protein
gene1817	NVIE_017040	NVIE_017040	7.99992	9.36764		1.53298	1.26583e-43	hypothetical protein
gene653	NVIE_006220	NVIE_006220	4.67608	6.10477		1.52694	4.18978e-09	protein of unknown function
gene944	NVIE_008900	NVIE_008900	3.83067	5.20647		1.52251	3.329e-15	putative methyltransferase
gene834	NVIE_007900	NVIE_007900	4.89441	6.40311		1.52148	9.45607e-11	hypothetical protein
gene2258	NVIE_021340	NVIE_021340	5.38564	6.72675		1.51337	6.78495e-42	putative membrane associated signal transduction histidine kinase, with HAMP linker, ATP binding domain
gene835	NVIE_007910	NVIE_007910	4.21037	5.59566		1.51244	2.8295e-11	putative enzyme
gene3164	NVIE_030060	NVIE_030060	6.14835	7.46382		1.50804	2.04946e-50	putative signal transduction histidine kinase, with phosphoacceptor and ATP binding domain/putative CopS
gene495	NVIE_004730	NVIE_004730	3.89481	5.30201		1.50783	9.32085e-10	protein of unknown function
gene742	NVIE_007040	NVIE_007040	5.87904	7.22676		1.50724	2.5559e-19	Methyltransferase type 12
gene2240	NVIE_021160	NVIE_021160	7.66615	8.98084		1.50203	1.10534e-50	exported protein of unknown function
gene648	NVIE_006180	NVIE_006180	6.39639	7.70998		1.49729	2.97307e-46	hypothetical protein
gene2936	NVIE_027850	degP	5.7179	7.02823		1.48832	6.39931e-44	Protease Do-like 1, chloroplastic
gene2873	NVIE_027250	NVIE_027250	8.65862	9.98723		1.48601	3.40931e-31	radical SAM domain protein
gene2753	NVIE_026130	NVIE_026130	5.2557	6.62924		1.47999	3.16055e-11	protein of unknown function
gene1621	NVIE_015270	NVIE_015270	5.40263	6.73172		1.47706	1.61772e-24	protein of unknown function
gene2594	NVIE_024630	NVIE_024630	9.13894	10.4173		1.4736	1.45028e-14	conserved protein of unknown function
gene2754	NVIE_026140	NVIE_026140	7.53194	8.82418		1.47094	1.03883e-36	exported protein of unknown function
gene1635	NVIE_015400	NVIE_015400	5.9881	7.32541		1.4685	5.83527e-13	protein of unknown function
gene1145	NVIE_010810	NVIE_010810	4.83483	6.1369		1.46847	1.20331e-22	protein of unknown function
gene1137	NVIE_010740	NVIE_010740	3.84504	5.18457		1.4668	1.49142e-10	protein of unknown function
gene1905	NVIE_017860	NVIE_017860	5.73615	7.00992		1.45697	2.81113e-31	protein of unknown function
gene1907	NVIE_017880	NVIE_017880	4.35539	5.65764		1.45504	6.3512e-22	protein of unknown function
gene1313	NVIE_1258	NVIE_1258	5.61112	6.91159		1.45276	4.88763e-18	protein of unknown function
gene188	NVIE_001820	NVIE_001820	5.32274	6.70765		1.4499	3.05229e-10	protein of unknown function
gene758	NVIE_0733	NVIE_0733	4.01221	5.57276		1.44578	9.56145e-05	hypothetical protein
gene1521	NVIE_014340	NVIE_014340	10.693	11.9633		1.44196	8.59335e-42	exported protein of unknown function
gene121	NVIE_001180	NVIE_001180	6.23533	7.49115		1.44109	2.6893e-40	protein of unknown function
gene313	NVIE_003000	NVIE_003000	5.88439	7.13713		1.43928	5.25203e-71	exported or cell surface associated protein of unknown function containing glycoside hydrolase/deacetylase and HYR-domains
gene1120	NVIE_010580	NVIE_010580	5.81957	7.07837		1.43718	2.56321e-20	Endoribonuclease L-PSP
gene833	NVIE_007890	ubiE1	5.92381	7.2247		1.42526	7.62887e-17	putative menaquinone biosynthesis methyltransferase UbiE
gene1764	NVIE_016590	NVIE_016590	6.54928	7.78754		1.40845	6.12777e-25	protein of unknown function
gene943	NVIE_008890	NVIE_008890	4.31826	5.53318		1.40703	7.46786e-19	protein of unknown function
gene1901	NVIE_017820	NVIE_017820	4.81933	6.09568		1.40338	1.48292e-19	protein of unknown function
gene2750	NVIE_026100	NVIE_026100	9.07831	10.2881		1.40315	1.69478e-23	protein of unknown function
gene196	NVIE_001900	NVIE_001900	4.07088	5.31746		1.3923	4.38163e-11	putative Zinc/iron permease
gene2429	NVIE_2359	NVIE_2359	3.85191	5.146		1.39225	0.000185032	protein of unknown function
gene2487	NVIE_023610	NVIE_023610	7.08932	8.32054		1.3903	8.24102e-26	protein of unknown function
gene2727	NVIE_025870	NVIE_025870	2.73425	4.0954		1.39024	0.000324065	exported protein of unknown function
gene176	NVIE_001700	NVIE_001700	6.0046	7.20484		1.38763	1.47107e-17	hypothetical protein
gene195	NVIE_001890	NVIE_001890	5.39598	6.61685		1.38371	3.96343e-18	protein of unknown function
gene3034	NVIE_028820	NVIE_028820	6.11235	7.31764		1.37827	8.8622e-28	protein of unknown function
gene329	NVIE_003140	NVIE_003140	7.26002	8.45834		1.37228	3.11625e-29	Toprim (topoisomerase-primase) domain - containing protein
gene1294	NVIE_012200	NVIE_012200	8.87883	10.0729		1.36694	2.75098e-24	exported protein of unknown function
gene2066	NVIE_019470	NVIE_019470	3.49136	4.70427		1.36496	5.07927e-17	exported or cell surface associated protein of unknown function containing glycoside hydrolase/deacetylase, fibronectin and HYR-domains
gene287	NVIE_002780	NVIE_002780	7.86928	9.03916		1.36248	1.9614e-48	protein of unknown function
gene2605	NVIE_024740	NVIE_024740	7.82672	9.02299		1.36067	1.77739e-27	putative CBS domain-containing signal transduction
gene1672	NVIE_015710	NVIE_015710	6.74875	7.97399		1.3579	7.73743e-16	protein of unknown function
gene741	NVIE_007030	NVIE_007030	5.31897	6.50602		1.35374	2.86403e-17	putative Pyridoxamine 5'-phosphate oxidase
gene1631	NVIE_015360	NVIE_015360	5.51633	6.69347		1.35273	3.55574e-19	conserved protein of unknown function
gene3062	NVIE_029090	NVIE_029090	5.8115	6.98257		1.35263	2.76923e-44	protein of unknown function
gene2519	NVIE_023910	NVIE_023910	2.74437	4.03361		1.34362	5.12639e-06	putative exported polysaccharide deacetylase family protein
gene2842	NVIE_026980	NVIE_026980	6.93899	8.09311		1.3404	4.26954e-31	exported protein of unknown function
gene1564	NVIE_014770	NVIE_014770	3.73463	4.90125		1.33967	4.8888e-08	hypothetical protein
gene1990	NVIE_018710	NVIE_018710	4.42831	5.56801		1.33627	3.08548e-19	protein of unknown function
gene586	NVIE_005590	NVIE_005590	4.4191	5.59446		1.33518	5.08757e-20	putative membrane associated signal transduction histidine kinase, with phosphoacceptor and ATP binding domain
gene2135	NVIE_020160	htpX	7.14763	8.34377		1.33118	3.44008e-18	Protease HtpX homolog 2
gene119	NVIE_001160	NVIE_001160	3.26265	4.43303		1.33028	1.64914e-06	protein of unknown function
gene1267	NVIE_011940	cdc48-3	6.09468	7.23254		1.32756	1.54158e-30	Cell division cycle protein 48 homolog
gene61	NVIE_000590	NVIE_000590	7.17424	8.31774		1.3253	1.85734e-30	putative Zinc/iron permease
gene2124	NVIE_020060	NVIE_020060	3.75915	4.93021		1.31597	3.31412e-10	exported protein of unknown function with cupredoxin domain
gene3121	NVIE_3025	NVIE_3025	9.07133	10.2042		1.31477	8.52436e-36	protein of unknown function DUF1802
gene2515	NVIE_023870	NVIE_023870	3.6332	4.98381		1.30968	1.489e-06	putative exported polysaccharide deacetylase family protein
gene2789	NVIE_026500	NVIE_026500	5.27931	6.53387		1.3057	3.50486e-07	hypothetical protein
gene138	NVIE_001340	coxA2	5.28371	6.40679		1.30235	8.71179e-41	heme-copper oxidase subunit I
gene2971	NVIE_028200	NVIE_028200	4.23869	5.40567		1.29484	3.38575e-06	four-helix bundle copper-binding protein
gene2067	NVIE_019480	NVIE_019480	6.40103	7.49309		1.29127	8.54802e-26	exported protein of unknown function
gene1559	NVIE_014720	NVIE_014720	5.79246	6.92598		1.28412	2.30942e-14	hypothetical protein
gene1491	NVIE_014060	msrB1	6.65387	7.75098		1.28371	1.3601e-28	methionine sulfoxide reductase B
gene3065	NVIE_029110	NVIE_029110	5.05267	6.17436		1.27795	5.5655e-19	protein of unknown function
gene669	NVIE_006370	NVIE_006370	4.17561	5.4224		1.2678	0.000103846	protein of unknown function
gene2582	NVIE_024510	NVIE_024510	5.72607	6.81702		1.26535	1.08257e-30	putative glycosyl transferase, group 2 family
gene2855	NVIE_027100	NVIE_027100	8.21508	9.32119		1.26521	5.22752e-14	cation diffusion facilitator family transporter
gene587	NVIE_005600	NVIE_005600	7.11519	8.24439		1.26384	6.80089e-14	putative quinoprotein glucose/ sorbosone dehydrogenase
gene2351	NVIE_022260	NVIE_022260	10.7636	11.8525		1.25153	1.5025e-23	conserved protein of unknown function
gene1971	NVIE_018530	NVIE_018530	7.42975	8.49599		1.25088	6.9647e-22	hypothetical protein
gene1678	NVIE_015750	NVIE_015750	3.63514	4.72793		1.23905	3.02174e-07	conserved exported protein of unknown function
gene1630	NVIE_1567	NVIE_1567	6.81663	7.9542		1.23568	5.56973e-06	fragment/hypothetical protein
gene2407	NVIE_022810	NVIE_022810	7.20442	8.25769		1.2349	3.55783e-35	exported protein of unknown function
gene2012	NVIE_018930	NVIE_018930	2.82428	3.99126		1.22116	0.00247527	protein of unknown function
gene848	NVIE_008010	cdc48-2	7.64606	8.67364		1.21983	3.88813e-111	AAA family ATPase, CDC48 subfamily protein
gene630	NVIE_005990	NVIE_005990	6.39246	7.43283		1.21893	1.18049e-26	protein of unknown function
gene323	NVIE_003090	NVIE_003090	6.64188	7.72089		1.21589	1.42815e-11	protein of unknown function
gene1173	NVIE_011070	NVIE_011070	7.56631	8.59013		1.20947	2.97617e-22	putative guanosine polyphosphate pyrophosphohydrolase/synthetase
gene1406	NVIE_1349	NVIE_1349	4.24663	5.38916		1.20902	0.000343724	protein of unknown function
gene2904	NVIE_027540	coxA1	11.6481	12.6656		1.20813	2.74278e-91	heme-copper oxidase subunit I
gene3107	NVIE_029500	chaB	7.87489	8.90231		1.20445	6.16836e-23	Cation transport regulator ChaB
gene94	NVIE_000920	NVIE_000920	6.38434	7.41051		1.2039	1.43014e-26	putative transcriptional regulator TrmB
gene3	NVIE_0004	NVIE_0004	2.88922	3.96802		1.19904	0.000682775	protein of unknown function
gene1094	NVIE_010360	NVIE_010360	6.30965	7.34535		1.19426	7.78501e-16	protein of unknown function
gene189	NVIE_001830	ytsJ	7.38512	8.40036		1.18695	2.34131e-25	NAD(P)-dependent malic enzyme
gene2760	NVIE_026210	NVIE_026210	6.82218	7.87906		1.18506	5.61303e-09	protein of unknown function
gene2967	NVIE_028160	NVIE_028160	6.73432	7.75729		1.1849	4.18793e-10	putative Naphthalene 1,2-dioxygenase system ferredoxin subunit
gene1136	NVIE_010730	NVIE_010730	5.05185	6.03245		1.18255	1.95598e-10	hypothetical protein
gene1899	NVIE_017800	NVIE_017800	5.25452	6.28387		1.18253	8.96712e-08	protein of unknown function
gene1210	NVIE_011420	NVIE_011420	7.21971	8.23263		1.1804	1.91799e-24	RDD family protein
gene2127	NVIE_020090	NVIE_020090	7.2854	8.27446		1.17719	1.59862e-49	exported protein of unknown function
gene1713	NVIE_016090	NVIE_016090	6.11642	7.11517		1.17683	1.18084e-22	hypothetical protein
gene1832	NVIE_017180	NVIE_017180	7.1501	8.13028		1.17666	6.51475e-34	hypothetical protein
gene1979	NVIE_018610	NVIE_018610	6.61456	7.59844		1.17299	2.11284e-34	conserved protein of unknown function
gene2584	NVIE_024530	NVIE_024530	6.20859	7.25052		1.17172	3.82781e-11	phosphate ABC transporter, periplasmic phosphate-binding protein
gene1909	NVIE_017900	NVIE_017900	3.967	5.06917		1.17033	0.00028088	putative pterin-4-alpha-carbinolamine dehydratase
gene2613	NVIE_024810	NVIE_024810	4.75033	5.88473		1.16903	0.000301945	protein of unknown function
gene2874	NVIE_t0320	NVIE_t0320	6.86825	7.87491		1.16838	2.54321e-07	tRNA-Pro
gene3096	NVIE_029390	dps5	7.12479	8.09731		1.16736	1.26633e-23	putative ferritin, Dps family protein
gene2670	NVIE_025320	NVIE_025320	5.96983	7.01303		1.16446	2.56578e-08	protein of unknown function
gene1203	NVIE_011350	NVIE_011350	10.6712	11.6655		1.16082	1.14448e-19	putative cobalt transporter family protein, subunit CbtB
gene1198	NVIE_011300	NVIE_011300	9.63441	10.6057		1.1593	8.07628e-42	putative 2-alkenal reductase
gene3061	NVIE_029080	NVIE_029080	6.36548	7.34886		1.15671	4.0341e-19	protein of unknown function
gene2154	NVIE_020350	NVIE_020350	5.29733	6.34112		1.1563	5.01401e-05	protein of unknown function
gene2335	NVIE_022090	NVIE_022090	4.54825	5.58844		1.15551	5.49319e-09	protein of unknown function
gene2783	NVIE_026440	NVIE_026440	9.86708	10.8264		1.15061	1.61923e-42	hypothetical protein
gene1636	NVIE_015410	NVIE_015410	7.50866	8.47785		1.14945	3.32759e-24	protein of unknown function
gene2916	NVIE_027660	NVIE_027660	6.00279	7.02577		1.14616	8.22158e-09	protein of unknown function
gene1318	NVIE_012430	sufB	9.86065	10.8277		1.14332	3.72379e-24	FeS cluster assembly protein SufB
gene1928	NVIE_018130	NVIE_018130	5.62667	6.59084		1.14095	2.01067e-21	putative Glycosyl transferase, family 2
gene752	NVIE_007140	NVIE_007140	4.9182	5.8886		1.14062	5.15769e-15	ABC superfamily ATP binding cassette transporter membrane protein, Drug Exporter-1 (DrugE1) Family
gene1149	NVIE_010850	NVIE_010850	6.14517	7.10179		1.13987	5.11679e-35	exported protein of unknown function
gene1487	NVIE_014010	NVIE_014010	7.99014	8.93367		1.13786	5.04181e-36	putative metal dependent phosphohydrolase with HD domain
gene2008	NVIE_018870	NVIE_018870	5.54917	6.57266		1.13716	4.86469e-06	protein of unknown function
gene2138	NVIE_020190	NVIE_020190	8.11582	9.07084		1.13667	4.5822e-25	rieske 2Fe-2S iron-sulphur domain protein
gene2402	NVIE_022760	ccdA	3.68166	4.74652		1.13626	2.25788e-07	Disulfide Bond oxidoreductase D family protein
gene1098	NVIE_1060	NVIE_1060	3.93199	5.03004		1.13403	5.13218e-06	protein of unknown function
gene3037	NVIE_028850	NVIE_028850	6.42119	7.35902		1.12185	1.62206e-17	Acetyltransferase-like protein
gene1289	NVIE_012150	NVIE_012150	5.55836	6.57859		1.12093	2.80714e-06	Regulatory protein, AsnC/Lrp family
gene1812	NVIE_1741	NVIE_1741	5.45714	6.52673		1.11575	0.000690962	protein of unknown function
gene701	NVIE_006670	NVIE_006670	6.38157	7.33624		1.11456	9.09083e-11	protein of unknown function
gene670	NVIE_006380	NVIE_006380	4.51794	5.502		1.112	1.63558e-07	protein of unknown function
gene2459	NVIE_023340	NVIE_023340	8.95114	9.92851		1.1119	1.43172e-11	exported protein of unknown function
gene2116	NVIE_019970	putative zinc metalloprotease	3.33265	4.34005		1.10943	8.3727e-07	fragment of putative zinc metalloprotease (part 2)
gene2338	NVIE_022130	NVIE_022130	6.48807	7.41852		1.10938	2.13291e-23	exported protein of unknown function
gene1920	NVIE_018040	NVIE_018040	5.688	6.61794		1.10911	2.51919e-17	exported protein of unknown function
gene3033	NVIE_028810	NVIE_028810	2.65642	3.75976		1.10362	0.00185216	hypothetical protein
gene1223	NVIE_011520	NVIE_011520	8.24655	9.15168		1.10329	1.86377e-26	protein of unknown function
gene377	NVIE_003600	NVIE_003600	6.22899	7.15619		1.10187	1.74852e-12	protein of unknown function
gene3143	NVIE_029850	NVIE_029850	5.20141	6.12587		1.10043	1.04615e-11	exported protein of unknown function
gene2796	NVIE_026560	NVIE_026560	2.91931	3.89161		1.09813	0.00574893	exported protein of unknown function
gene751	NVIE_007130	NVIE_007130	6.90467	7.82665		1.09492	1.51092e-19	putative FMN-binding pyridoxamine 5'-phosphate oxidase
gene2922	NVIE_027720	NVIE_027720	6.26416	7.20164		1.09322	2.89413e-06	protein of unknown function
gene1291	NVIE_012170	NVIE_012170	5.3816	6.2878		1.09273	4.12366e-07	putative HTH-type transcriptional regulator
gene2518	NVIE_023900	NVIE_023900	3.73337	4.70494		1.0925	2.14145e-07	putative UDP-glucose/GDP-mannose dehydrogenase
gene1408	NVIE_013280	NVIE_013280	5.89405	6.82925		1.08902	1.05553e-15	exported protein of unknown function
gene426	NVIE_004070	adh1	4.3327	5.23555		1.08759	1.40016e-09	NAD-dependent alcohol dehydrogenase
gene1744	NVIE_016400	NVIE_016400	3.44446	4.43765		1.08017	9.36029e-06	conserved protein of unknown function
gene1292	NVIE_012180	NVIE_012180	3.31825	4.36534		1.07927	0.00399238	DUF190 domain-containing protein
gene779	NVIE_007390	NVIE_007390	3.59065	4.53127		1.07791	4.20509e-07	Bmp family protein
gene837	NVIE_007930	NVIE_007930	4.93343	5.84953		1.07762	7.91984e-08	hypothetical protein
gene184	NVIE_001780	NVIE_001780	5.91091	6.80308		1.0774	8.35468e-27	putative Patatin-like phospholipase
gene187	NVIE_001810	NVIE_001810	6.71917	7.61647		1.07639	1.32643e-11	protein of unknown function
gene2329	NVIE_022040	NVIE_022040	5.67243	6.56677		1.07461	2.58842e-16	protein of unknown function
gene1028	NVIE_009680	NVIE_009680	3.27753	4.41411		1.07253	0.00397278	protein of unknown function
gene780	NVIE_007400	NVIE_007400	4.82567	5.74047		1.07217	1.39188e-17	putative membrane associated signal transduction histidine kinase, with phosphoacceptor and ATP binding domain
gene1994	NVIE_018760	NVIE_018760	6.1539	7.02571		1.0708	6.57774e-18	protein of unknown function
gene2450	NVIE_023260	NVIE_023260	6.58591	7.46976		1.0659	3.12704e-21	putative cupredoxin
gene2439	NVIE_023150	NVIE_023150	7.89454	8.76655		1.06319	4.39406e-10	exported protein of unknown function
gene1918	NVIE_018020	NVIE_018020	5.05191	5.93435		1.06313	4.37021e-21	Sialidase domain containing protein
gene1312	NVIE_012370	NVIE_012370	5.96026	6.82018		1.06274	1.02471e-22	putative glucose-methanol-choline oxidoreductase
gene2068	NVIE_019490	NVIE_019490	4.15106	5.39055		1.06101	0.00383488	protein of unknown function
gene294	NVIE_002850	hsp20-1	6.63601	7.51153		1.06057	1.94736e-13	putative heat-shock protein Hsp20
gene3035	NVIE_028830	NVIE_028830	7.39233	8.25942		1.05724	3.29694e-23	putative Pyridoxamine 5'-phosphate oxidase
gene2440	NVIE_023160	NVIE_023160	2.74826	3.87512		1.05476	0.00593408	protein of unknown function
gene2973	NVIE_028220	NVIE_028220	6.61982	7.50584		1.05112	2.29631e-11	exported protein of unknown function
gene615	NVIE_005860	NVIE_005860	4.22174	5.12355		1.05108	3.50599e-06	protein of unknown function
gene3024	NVIE_028720	NVIE_028720	5.60105	6.4859		1.05052	1.92015e-12	protein of unknown function
gene2919	NVIE_027690	rpl40e-2	4.58094	5.49517		1.05018	0.00160729	50S ribosomal protein L40e
gene1426	NVIE_013450	NVIE_013450	7.4977	8.36577		1.04918	5.07113e-24	putative acyl transferase/acyl hydrolase/lysophospholipase domain containing protein
gene2284	NVIE_021570	NVIE_021570	8.54593	9.39128		1.04846	4.62932e-09	exported protein of unknown function
gene1093	NVIE_010350	NVIE_010350	7.59122	8.4496		1.04547	9.7361e-33	protein of unknown function
gene2050	NVIE_1985	NVIE_1985	5.37704	6.29711		1.04451	4.42639e-05	protein of unknown function
gene1545	NVIE_014580	NVIE_014580	7.13364	7.97865		1.04422	1.14448e-19	putative Outer membrane autotransporter barrel domain-containing protein
gene3025	NVIE_028730	NVIE_028730	5.62718	6.47344		1.04291	3.29266e-08	conserved protein of unknown function
gene3058	NVIE_029050	NVIE_029050	5.33984	6.18517		1.04107	1.10884e-12	protein of unknown function
gene2123	NVIE_020040	NVIE_020040	2.97154	4.0835		1.04016	0.00399032	conserved exported protein of unknown function
gene1996	NVIE_018780	NVIE_018780	5.17124	6.02044		1.03975	5.08757e-20	exported protein of unknown function
gene948	NVIE_008940	NVIE_008940	4.28469	5.1528		1.03777	2.73601e-09	protein of unknown function
gene2027	NVIE_019070	NVIE_019070	7.64107	8.47772		1.03753	1.10427e-07	protein of unknown function
gene1558	NVIE_014710	ureE	6.80881	7.64889		1.03662	1.48702e-17	putative urease accessory protein UreE
gene363	NVIE_003470	NVIE_003470	6.26166	7.19		1.03086	2.81862e-07	protein of unknown function
gene1632	NVIE_015370	NVIE_015370	3.30604	4.27862		1.02967	0.00114611	exported protein of unknown function
gene2377	NVIE_022510	NVIE_022510	7.57365	8.4567		1.02962	1.53939e-07	protein of unknown function
gene1745	NVIE_016410	NVIE_016410	4.98819	5.83195		1.02851	1.07092e-12	putative NAD-dependent alcohol dehydrogenase
gene1055	NVIE_009960	NVIE_009960	3.4367	4.37629		1.02628	2.71804e-06	protein of unknown function
gene721	NVIE_006880	NVIE_006880	7.63747	8.47758		1.01973	3.87395e-20	protein of unknown function DUF541
gene2905	NVIE_027550	NVIE_027550	12.0025	12.8319		1.01565	1.03275e-31	putative blue (Type 1) copper domain protein
gene2446	NVIE_023210	NVIE_023210	8.06073	8.90039		1.01498	2.91416e-20	hypothetical protein
gene1873	NVIE_017550	NVIE_017550	7.94987	8.80541		1.01258	5.99517e-13	putative peptidase M50
gene1190	NVIE_011220	NVIE_011220	4.01137	4.8501		1.01046	3.47308e-10	protein of unknown function
gene954	NVIE_008990	pdaD	6.17859	7.03941		1.00717	6.83739e-14	pyruvoyl-dependent arginine decarboxylase
gene1359	NVIE_RNA1086407D	NVIE_RNA1086407D	14.8101	15.575		1.00559	0.0020674	miscellaneous RNA (Archaea_SRP)
gene2333	NVIE_022070	bax1	5.24829	6.08742		1.00316	2.40517e-18	putative XPB associated nuclease Bax1
gene1900	NVIE_017810	NVIE_017810	4.71381	5.59964		1.00074	4.81411e-05	putative flavin/deazaflavin oxidoreductase superfamily protein
gene2963	NVIE_028110	NVIE_028110	5.16765	6.10024		0.998276	0.000195276	protein of unknown function
gene1506	NVIE_014200	NVIE_014200	7.89714	8.72471		0.996908	1.94862e-13	putative Transcriptional regulator
gene231	NVIE_002230	NVIE_002230	4.63854	5.44895		0.987044	4.98935e-12	protein of unknown function
gene2334	NVIE_022080	xpb	4.71643	5.52775		0.985633	4.19056e-14	putative DNA repair helicase XPB
gene1674	NVIE_015730	NVIE_015730	4.91233	5.73606		0.984999	4.17408e-10	protein of unknown function
gene1728	NVIE_016240	gabD	6.88843	7.68058		0.984317	2.49614e-26	succinate-semialdehyde dehydrogenase
gene2090	NVIE_019690	NVIE_019690	5.88269	6.68837		0.982778	1.30048e-16	ABC efflux transporter, permease protein
gene1043	NVIE_009820	NVIE_009820	4.74946	5.57062		0.976261	1.25709e-10	putative methyl-accepting chemotaxis protein
gene1056	NVIE_009970	flaG	4.16263	5.01117		0.971978	0.000155627	putative Archaeal flagellar protein FlaG
gene2085	NVIE_019640	NVIE_019640	6.56652	7.35825		0.97183	4.33293e-23	putative adenylate cyclase
gene668	NVIE_006360	NVIE_006360	6.64894	7.43627		0.970769	1.03905e-15	nitroreductase-like protein
gene2539	NVIE_024090	NVIE_024090	4.61328	5.42142		0.968258	2.78597e-07	conserved hypothetical protein
gene1102	NVIE_010440	NVIE_010440	4.42271	5.20143		0.967075	5.68443e-12	protein of unknown function
gene658	NVIE_006270	NVIE_006270	6.32936	7.10258		0.962202	1.3793e-13	protein of unknown function
gene1311	NVIE_012360	NVIE_012360	7.70092	8.47845		0.959016	2.22841e-27	protein of unknown function
gene324	NVIE_003100	NVIE_003100	7.76051	8.52512		0.955543	1.12737e-21	protein of unknown function
gene1560	NVIE_014730	NVIE_014730	6.8447	7.61963		0.955243	1.05711e-14	putative chaperonin Hsp60/Cpn60/TCP-1
gene1097	NVIE_010390	NVIE_010390	4.91758	5.83024		0.952837	0.00263199	protein of unknown function
gene147	NVIE_RNA0139656D	NVIE_RNA0139656D	15.4184	16.1399		0.95057	5.15671e-06	miscellaneous RNA (RNaseP_arch)
gene1095	NVIE_010370	NVIE_010370	3.73527	4.68814		0.950434	0.00315498	protein of unknown function
gene85	NVIE_000820	NVIE_000820	5.99102	6.90141		0.94986	0.000298982	protein of unknown function
gene1565	NVIE_014780	NVIE_014780	4.79551	5.5795		0.948651	2.15776e-10	putative urea transporter
gene1747	NVIE_016430	NVIE_016430	5.06268	5.84524		0.945279	4.37085e-09	O-methyltransferase family 2
gene410	NVIE_003910	NVIE_003910	5.45888	6.24083		0.94463	1.50753e-07	putative cupredoxin
gene1561	NVIE_014740	ureC1	8.25237	9.00035		0.937546	7.89631e-15	urease subunit alpha
gene1563	NVIE_014760	ureA1	7.50763	8.24357		0.932212	1.57668e-13	urease subunit gamma
gene2499	NVIE_023720	NVIE_023720	7.21565	7.96055		0.932083	7.46447e-21	luciferase-like monooxygenase family protein
gene2516	NVIE_023880	NVIE_023880	2.48692	3.30916		0.930741	0.000890135	putative glycosyl transferase family 2
gene2018	NVIE_019010	terC	2.77922	3.6229		0.930528	0.000879172	tellurium ion resistance family protein
gene1581	NVIE_014930	mntC	3.98303	4.79898		0.928272	6.10635e-05	ABC uptake transporter, permease protein
gene86	NVIE_000830	NVIE_000830	6.80234	7.53944		0.923973	6.91477e-09	exported protein of unknown function
gene460	NVIE_004390	NVIE_004390	4.91112	5.67038		0.919297	2.28623e-09	protein of unknown function
gene2836	NVIE_2756	NVIE_2756	6.99018	7.74414		0.91824	0.000328419	protein of unknown function
gene2114	NVIE_019930	3-isopropylmalate dehydratase	2.99072	3.85529		0.917224	0.00209155	fragment of 3-isopropylmalate dehydratase (part 3)
gene2870	NVIE_2790	NVIE_2790	5.63972	6.415		0.916412	2.05021e-05	protein of unknown function
gene3163	NVIE_030050	NVIE_030050	5.85069	6.59165		0.914945	9.45059e-07	protein of unknown function
gene2972	NVIE_028210	NVIE_028210	5.21035	6.00369		0.907185	0.00087612	protein of unknown function
gene695	NVIE_006620	NVIE_006620	8.55743	9.30386		0.905169	3.81773e-10	hypothetical protein
gene2086	NVIE_019650	NVIE_019650	4.12818	4.87802		0.90383	3.83894e-07	putative Fe-S oxidoreductase
gene1557	NVIE_014700	ureF	5.94123	6.65281		0.902078	2.73427e-13	putative urease accessory protein UreF
gene2034	NVIE_019160	NVIE_019160	5.20097	5.92198		0.902063	2.98777e-07	protein of unknown function
gene1206	NVIE_011380	NVIE_011380	9.0401	9.74806		0.896487	1.61853e-19	exported protein of unknown function
gene2585	NVIE_024540	NVIE_024540	6.62316	7.34022		0.892353	6.51145e-16	putative Glycosyl transferase, group 1
gene409	NVIE_003900	hsp20-2	4.44211	5.18622		0.890966	0.00115205	heat-shock protein Hsp20
gene2633	NVIE_024990	NVIE_024990	5.40727	6.19245		0.887111	0.00486676	protein of unknown function
gene2256	NVIE_021320	NVIE_021320	6.64771	7.40933		0.885954	7.65759e-06	putative Polar-differentiation response regulator divK
gene770	NVIE_007310	NVIE_007310	4.79178	5.49133		0.884956	2.07091e-13	putative exported protein of unknown function with cupredoxin domain
gene2718	NVIE_025790	cas4-2	5.26213	5.97837		0.884478	3.48295e-07	CRISPR-associated exonuclease, Cas4 family
gene2861	NVIE_027140	kdpC	5.17732	5.88863		0.883927	1.31651e-06	potassium translocating ATPase, subunit C
gene2298	NVIE_021740	NVIE_021740	5.33431	6.05755		0.883147	1.68353e-07	N-Acyltransferase superfamily enzyme
gene3117	NVIE_029590	NVIE_029590	6.30542	7.06276		0.882376	0.000566992	putative transcriptional regulator, AsnC family
gene3031	NVIE_028790	NVIE_028790	3.08543	3.82334		0.879008	0.000161087	hypothetical protein
gene3057	NVIE_029040	NVIE_029040	4.83067	5.56224		0.877539	4.2376e-05	protein of unknown function
gene629	NVIE_005980	NVIE_005980	6.20765	6.91281		0.876603	1.07115e-06	hypothetical protein
gene1314	NVIE_012380	NVIE_012380	4.52655	5.21438		0.872646	4.37195e-08	hypothetical protein
gene2882	NVIE_027320	NVIE_027320	9.12252	9.79707		0.868396	2.24959e-22	hypothetical protein
gene103	NVIE_001010	NVIE_001010	7.01562	7.73551		0.865823	2.58645e-08	putative surface-associated Ca2+-binding protein, Haemolysin-type
gene2438	NVIE_023140	NVIE_023140	8.57992	9.25783		0.865603	4.30482e-12	protein of unknown function
gene1927	NVIE_018120	NVIE_018120	6.72681	7.42792		0.864872	8.54581e-10	protein of unknown function
gene1828	NVIE_1757	NVIE_1757	10.7896	11.4646		0.860257	8.21757e-24	putative RNA polymerase subunit, Rpc34-like
gene1720	NVIE_016160	NVIE_016160	6.88775	7.55612		0.854741	3.47248e-29	peptide/opine/nickel ABC uptake transporter, substrate-binding protein
gene81	NVIE_000780	NVIE_000780	6.2586	6.97587		0.852881	1.20267e-06	protein of unknown function
gene411	NVIE_003920	NVIE_003920	4.87961	5.54624		0.851162	0.000250784	Nitrogen regulatory protein P-II
gene1749	NVIE_016450	NVIE_016450	6.76168	7.44594		0.850386	1.70889e-09	hypothetical protein
gene986	NVIE_009300	NVIE_009300	5.65674	6.33154		0.850123	1.81935e-10	protein of unknown function
gene2349	NVIE_022240	psmB3	5.22313	5.8583		0.847385	1.47483e-06	proteasome, subunit beta
gene757	NVIE_007200	NVIE_007200	3.58779	4.28875		0.847194	0.000793637	protein of unknown function
gene2408	NVIE_022820	NVIE_022820	6.603	7.25708		0.844394	3.82161e-08	hypothetical protein
gene2431	NVIE_023070	NVIE_023070	8.38872	9.03273		0.832438	2.82875e-25	putative uncharacterised transporter
gene3060	NVIE_029070	NVIE_029070	8.31806	8.96439		0.830795	3.25647e-15	protein of unknown function
gene1587	NVIE_014970	NVIE_014970	8.38047	9.03262		0.830784	9.36483e-18	putative nickel-responsive regulator
gene2844	NVIE_027000	NVIE_027000	3.81817	4.49997		0.82649	0.000569579	exported protein of unknown function
gene1562	NVIE_014750	ureB1	8.07375	8.70268		0.825465	3.03352e-14	urease subunit beta
gene2287	NVIE_021600	hsp20-3	6.84523	7.48138		0.823971	1.12082e-07	heat-shock protein Hsp22
gene2084	NVIE_019630	NVIE_019630	5.56157	6.2615		0.823164	0.000271965	protein of unknown function
gene2918	NVIE_027680	NVIE_027680	4.71786	5.45457		0.822862	0.000525838	membrane protein of unknown function
gene92	NVIE_000900	pox	7.07473	7.70253		0.821007	1.13889e-24	putative pyruvate dehydrogenase/ pyruvate oxidase
gene1541	NVIE_014540	NVIE_014540	7.53611	8.18142		0.819426	2.37064e-16	conserved protein of unknown function
gene2792	NVIE_026530	NVIE_026530	4.60156	5.22148		0.812704	1.27465e-16	exported protein of unknown function
gene62	NVIE_000600	NVIE_000600	7.01124	7.64549		0.812523	1.23077e-11	multicopper oxidase type 3
gene2218	NVIE_020950	NVIE_020950	6.71827	7.36974		0.809792	0.000164129	protein of unknown function
gene1660	NVIE_015600	NVIE_015600	6.43885	7.07828		0.809679	1.54573e-09	exported protein of unknown function
gene262	NVIE_002530	NVIE_002530	5.06115	5.70995		0.806929	0.0018831	hypothetical protein
gene1670	NVIE_015690	NVIE_015690	7.21927	7.83511		0.804032	3.61083e-10	protein of unknown function
gene1061	NVIE_010020	NVIE_010020	6.24925	6.89938		0.799686	0.000173135	protein of unknown function
gene2328	NVIE_022030	NVIE_022030	6.4959	7.11653		0.798298	6.23006e-13	protein of unknown function
gene2914	NVIE_027640	NVIE_027640	9.39094	10.0638		0.796268	0.000105461	conserved protein of unknown function
gene2863	NVIE_027160	kdpA	5.43528	6.04251		0.795527	1.96589e-12	potassium translocating ATPase, subunit A
gene1319	NVIE_012440	sufD	9.19839	9.80584		0.792454	6.14882e-16	putative FeS cluster assembly protein sufD
gene1738	NVIE_016340	NVIE_016340	3.89752	4.72342		0.789129	0.00589972	protein of unknown function
gene2759	NVIE_026200	NVIE_026200	5.51859	6.14774		0.786975	0.00300885	conserved protein of unknown function
gene3149	NVIE_029910	NVIE_029910	5.77138	6.37175		0.785315	3.52437e-12	conserved protein of unknown function
gene2221	NVIE_020980	NVIE_020980	8.24023	8.83275		0.780478	1.19658e-20	conserved membrane protein of unknown function
gene2719	NVIE_025800	cas1-2	6.06426	6.64998		0.77992	2.53415e-12	CRISPR-associated protein, Cas1 family
gene2862	NVIE_027150	kdpB	6.15612	6.74187		0.775573	7.31942e-19	potassium translocating ATPase, subunit B
gene2857	NVIE_027120	NVIE_027120	6.98554	7.58419		0.773435	1.56289e-07	Transcriptional regulator, AsnC family (modular protein)
gene3023	NVIE_028710	NVIE_028710	5.9658	6.56615		0.772746	1.2138e-06	protein of unknown function
gene1566	NVIE_014790	NVIE_014790	4.12893	4.7474		0.770278	3.26512e-05	urea active transporter, urea/sodium symporter
gene2321	NVIE_021960	NVIE_021960	6.40116	6.96622		0.767504	5.27501e-09	putative cupredoxin
gene1538	NVIE_014510	NVIE_014510	7.89531	8.46453		0.766928	1.01575e-12	protein of unknown function
gene2991	NVIE_028400	NVIE_028400	9.5058	10.0777		0.764898	2.69801e-53	radical SAM domain protein
gene867	NVIE_008190	yisY	4.77048	5.35794		0.762618	2.96161e-05	Alpha/beta hydrolase fold protein
gene988	NVIE_009320	NVIE_009320	4.19827	4.77704		0.761446	6.31563e-09	protein of unknown function
gene2950	NVIE_027990	NVIE_027990	4.12895	4.72173		0.760212	0.000175228	putative adenylate cyclase (modular protein)
gene1199	NVIE_011310	NVIE_011310	8.39137	8.98633		0.759565	4.7519e-07	hypothetical protein
gene985	NVIE_009290	NVIE_009290	4.34757	4.92125		0.758561	5.19415e-15	putative cell surface uncharacterised protein related to type IV pili
gene1546	NVIE_014590	fabG	7.50972	8.0654		0.758066	1.35489e-18	3-oxoacyl-(acyl-carrier-protein) reductase
gene2052	NVIE_1987	NVIE_1987	7.06762	7.59899		0.756831	2.42338e-05	protein of unknown function
gene2493	NVIE_023660	NVIE_023660	5.70768	6.35664		0.755295	0.00473308	conserved protein of unknown function
gene3108	NVIE_029510	NVIE_029510	5.09496	5.66843		0.754659	0.000325331	protein of unknown function
gene2048	NVIE_019290	NVIE_019290	5.73977	6.32291		0.753501	1.18811e-05	conserved protein of unknown function
gene1127	NVIE_010660	NVIE_010660	7.29405	7.84383		0.751099	1.2449e-06	putative Na+(Li+)/H+ antiporter
gene422	NVIE_004030	NVIE_004030	2.82861	3.38137		0.741718	0.00307332	putative amino acid transporter
gene662	NVIE_006300	NVIE_006300	6.26881	6.82894		0.735025	7.61137e-07	hypothetical protein
gene2144	NVIE_020250	NVIE_020250	7.02774	7.61188		0.734117	0.000192354	conserved protein of unknown function
gene2906	NVIE_027560	ctaA	9.45098	9.97667		0.733029	1.57656e-09	putative cytochrome oxidase assembly protein
gene628	NVIE_0609	NVIE_0609	6.33639	6.89264		0.730149	7.68327e-10	hypothetical protein
gene2026	NVIE_019060	NVIE_019060	5.40438	5.97645		0.728321	0.000353503	exported protein of unknown function
gene862	NVIE_008140	NVIE_008140	4.72944	5.29551		0.728273	4.60071e-05	protein of unknown function
gene1724	NVIE_016200	NVIE_016200	8.12578	8.70518		0.726972	8.31629e-05	protein of unknown function
gene378	NVIE_003610	NVIE_003610	7.6361	8.17744		0.72632	4.39049e-09	hypothetical protein
gene1492	NVIE_014070	NVIE_014070	6.30041	6.8355		0.725623	4.78445e-06	hypothetical protein
gene2038	NVIE_019200	NVIE_019200	5.12669	5.75754		0.722727	0.00830042	protein of unknown function
gene1103	NVIE_010450	NVIE_010450	6.88634	7.41988		0.722388	8.51909e-21	exported or cell surface associated protein of unknown function containing glycoside hydrolase/deacetylase and HYR-domains
gene2849	NVIE_027040	NVIE_027040	5.17818	5.70142		0.722377	2.21256e-10	exported protein of unknown function
gene1315	NVIE_012390	NVIE_012390	6.36102	6.89948		0.722224	4.24467e-09	hypothetical protein
gene2578	NVIE_024460	NVIE_024460	7.28579	7.808		0.721681	1.87156e-13	protein of unknown function
gene1209	NVIE_011410	UspA-domain containing protein	4.19196	4.80369		0.721615	0.00235958	UspA-domain containing protein
gene1665	NVIE_015640	NVIE_015640	5.48541	6.05637		0.720335	0.00482758	protein of unknown function
gene797	NVIE_007540	NVIE_007540	11.2425	11.7702		0.719779	9.95285e-26	radical SAM domain protein
gene1263	NVIE_011910	panB	8.58595	9.10496		0.719299	2.2081e-11	3-methyl-2-oxobutanoate hydroxymethyltransferase
gene2948	NVIE_027970	NVIE_027970	8.32377	8.85085		0.718757	1.57672e-18	ABC-1 domain-containing protein
gene2099	NVIE_019780	NVIE_019780	5.42532	5.95972		0.715311	0.00129254	conserved protein of unknown function
gene2768	NVIE_026290	NVIE_026290	7.9526	8.50226		0.714064	2.11434e-07	Peptidase M50 (modular protein)
gene2615	NVIE_024830	NVIE_024830	3.4508	4.043		0.71223	0.00297475	putative integrase family protein
gene1059	NVIE_010000	flaJ	3.72372	4.26588		0.711479	0.00013848	putative archaeal flagella assembly protein J
gene2285	NVIE_021580	ths4	7.67365	8.21828		0.711275	0.000174614	archaeal thermosome
gene1583	NVIE_014950	mntA	5.84114	6.37225		0.710887	4.04723e-06	ABC uptake transporter, substrate-binding protein
gene681	NVIE_006490	NVIE_006490	9.46159	9.98759		0.710797	9.73485e-14	putative peptidase M50
gene1931	NVIE_018160	msrA	6.97624	7.511		0.710472	1.10615e-09	peptide methionine sulfoxide reductase
gene3123	NVIE_029650	NVIE_029650	10.1559	10.6723		0.708552	7.35366e-24	putative transcriptional regulator, AsnC family
gene1827	NVIE_017140	rlmE	8.85379	9.38446		0.708004	1.88757e-09	ribosomal RNA large subunit, methyltransferase E
gene1641	NVIE_015430	NVIE_015430	5.24192	5.75469		0.705925	4.14822e-05	protein of unknown function
gene3106	NVIE_029490	NVIE_029490	9.59233	10.1207		0.705373	1.23812e-11	2:oxoacid-ferredoxin oxidoreductase, beta subunit
gene2503	NVIE_023750	NVIE_023750	5.03917	5.5661		0.704321	3.79767e-05	protein of unknown function
gene1062	NVIE_010030	NVIE_010030	6.08819	6.66717		0.701856	0.000175228	putative KaiC family protein kinase
gene2142	NVIE_020230	NVIE_020230	6.39448	6.90397		0.701782	1.23949e-08	exported protein of unknown function
gene2913	NVIE_027630	NVIE_027630	10.3361	10.8688		0.701333	1.40322e-08	conserved membrane protein of unknown function
gene1897	NVIE_017770	NVIE_017770	7.17167	7.64824		0.699744	5.03035e-05	protein of unknown function
gene260	NVIE_002510	NVIE_002510	7.45572	7.97287		0.697984	1.86095e-07	protein of unknown function
gene2549	NVIE_024170	NVIE_024170	3.78531	4.33892		0.697069	0.00233331	ABC uptake transporter, permease protein
gene2125	NVIE_020070	NVIE_020070	5.94032	6.47653		0.696145	3.89854e-05	protein of unknown function
gene516	NVIE_004950	NVIE_004950	5.50196	6.06938		0.693871	0.000876843	putative acetoacetyl-CoA thiolase subunit B
gene619	NVIE_005900	priA	5.8764	6.38418		0.693643	5.2615e-10	DNA primase, small subunit
gene2949	NVIE_027980	NVIE_027980	3.72368	4.2185		0.692856	3.10454e-07	protein of unknown function
gene165	NVIE_001580	NVIE_001580	9.13841	9.69668		0.692648	7.04643e-05	protein of unknown function
gene1607	NVIE_015150	NVIE_015150	5.96591	6.47422		0.692373	3.02657e-11	protein of unknown function
gene1962	NVIE_018470	polX	6.30774	6.81371		0.690824	5.50901e-10	DNA polymerase X family
gene1522	NVIE_014350	NVIE_014350	9.75327	10.252		0.690359	1.55596e-14	exported protein of unknown function
gene2751	NVIE_026110	NVIE_026110	7.78685	8.28587		0.688778	1.08471e-09	hypothetical protein
gene1248	NVIE_011750	NVIE_011750	5.19012	5.71798		0.686736	0.000375333	glucose/ribitol dehydrogenase family protein
gene793	NVIE_007500	NVIE_007500	4.76172	5.2441		0.686346	0.0017282	protein of unknown function
gene186	NVIE_001800	NVIE_001800	7.82072	8.30949		0.680914	3.42403e-10	protein of unknown function
gene2557	NVIE_024250	NVIE_024250	7.17893	7.67298		0.676696	2.23611e-08	putative thioesterase superfamily protein
gene1054	NVIE_009950	flaB3	9.60334	10.1607		0.673186	0.000722994	archaeal flagellin
gene2867	NVIE_027200	NVIE_027200	7.01189	7.49837		0.672491	2.17935e-08	protein of unknown function
gene656	NVIE_006250	NVIE_006250	5.6746	6.16815		0.672175	8.74056e-08	protein of unknown function
gene2701	NVIE_025630	NVIE_025630	7.78393	8.26911		0.670255	1.17499e-10	exported protein of unknown function with cupredoxin domain
gene241	NVIE_002320	NVIE_002320	7.95953	8.44468		0.668339	2.48103e-08	protein of unknown function
gene2089	NVIE_019680	cdc48-4	6.64676	7.12592		0.66604	1.04106e-16	AAA family ATPase, CDC48 subfamily protein
gene270	NVIE_002610	petB	9.78716	10.2592		0.664415	5.62809e-29	putative cytochrome b/b6
gene634	NVIE_0616	NVIE_0616	5.14608	5.62123		0.664022	0.00257392	protein of unknown function
gene2782	NVIE_026430	NVIE_026430	8.34029	8.81606		0.663684	1.08166e-10	putative digeranylgeranylglyceryl phosphate synthase
gene592	NVIE_005650	NVIE_005650	5.50523	5.99835		0.663672	4.55041e-05	protein of unknown function
gene381	NVIE_003640	NVIE_003640	6.50502	6.97165		0.662534	1.35795e-07	putative signal transduction protein
gene2952	NVIE_028000	fragment of radical SAM domain protein (part 1)	5.4604	5.92368		0.661903	1.18375e-09	fragment of radical SAM domain protein (part 1)
gene3066	NVIE_029120	NVIE_029120	5.81743	6.29642		0.660519	7.54071e-08	putative integrase family protein
gene2907	NVIE_027570	NVIE_027570	8.34697	8.82253		0.660209	1.6281e-12	hypothetical protein
gene2357	NVIE_022320	NVIE_022320	8.43331	8.90367		0.659323	1.84007e-11	translation factor SUI1
gene124	NVIE_001210	NVIE_001210	4.45301	4.93064		0.658949	4.86469e-06	putative integrase family protein
gene1051	NVIE_009910	flaI	3.38049	3.93515		0.658906	0.00234588	archaeal flagella protein FlaI
gene2909	NVIE_027600	NVIE_027600	12.0452	12.5074		0.656623	1.06072e-13	putative polyketide cyclase/dehydrase
gene2920	NVIE_027700	NVIE_027700	5.92499	6.39491		0.653974	2.73248e-09	hypothetical protein
gene2629	NVIE_024950	NVIE_024950	4.8613	5.33302		0.652784	0.000112427	putative integrase family protein
gene1262	NVIE_011900	NVIE_011900	8.69318	9.1615		0.652768	3.02208e-08	putative pantothenate synthetase
gene847	NVIE_008000	NVIE_008000	7.27474	7.74366		0.651393	3.37e-09	Protein of unknown function DUF1326
gene2757	NVIE_026170	NVIE_026170	8.18371	8.64824		0.650915	3.88837e-08	protein of unknown function
gene1875	NVIE_017570	NVIE_017570	6.78195	7.24762		0.650369	4.53572e-10	protein of unknown function
gene1052	NVIE_009920	trmB1	6.08952	6.57253		0.648149	2.42338e-05	putative transcriptional regulator, TrmB
gene2098	NVIE_019770	NVIE_019770	5.57108	6.00596		0.647786	8.56507e-05	exported protein of unknown function
gene178	NVIE_001720	NVIE_001720	4.94549	5.44867		0.647231	0.00521972	protein of unknown function
gene1063	NVIE_010040	NVIE_010040	4.5048	5.00195		0.642218	0.000702206	protein of unknown function
gene2798	NVIE_026580	NVIE_026580	7.76916	8.21849		0.641415	2.24425e-13	putative type VI secretion system effector hcp1 - like protein
gene2409	NVIE_022830	NVIE_022830	7.52954	7.97598		0.639746	1.21081e-18	putative beta-lactamase domain protein
gene2358	NVIE_022330	NVIE_022330	5.25171	5.71333		0.638778	1.63925e-05	putative protease DO family protein
gene2618	NVIE_024860	NVIE_024860	6.76465	7.19113		0.63815	8.18004e-05	conserved protein of unknown function
gene2399	NVIE_022730	NVIE_022730	6.69431	7.14797		0.634406	2.25131e-07	putative cobyrinic acid a,c-diamide synthase
gene2850	NVIE_027050	NVIE_027050	4.76209	5.19911		0.633422	7.90586e-06	ABC efflux transporter, FtsX-domain permease protein
gene2833	NVIE_026900	NVIE_026900	6.31743	6.76868		0.632424	0.0014476	conserved protein of unknown function
gene2443	NVIE_023180	NVIE_023180	5.08098	5.50982		0.630602	0.000323024	Beta-lactamase domain protein
gene962	NVIE_009060	NVIE_009060	6.75674	7.21102		0.630597	1.38372e-07	protein of unknown function
gene59	NVIE_000570	NVIE_000570	9.37724	9.83987		0.630037	4.0758e-06	protein of unknown function
gene2988	NVIE_028370	NVIE_028370	7.45996	7.88212		0.627096	2.69467e-05	conserved protein of unknown function
gene106	NVIE_001040	NVIE_001040	8.39311	8.8468		0.626553	8.03972e-07	putative membrane associated signal transduction histidine kinase, with phosphoacceptor and ATP binding domain
gene1207	NVIE_011390	NVIE_011390	8.52163	9.01634		0.625877	0.000553699	Adenylate cyclase
gene1895	NVIE_017750	NVIE_017750	8.489	8.91786		0.625066	2.75846e-11	putative protein of unknown function DUF488
gene2372	NVIE_022460	NVIE_022460	7.50494	8.01597		0.621894	0.00233712	protein of unknown function
gene1204	NVIE_011360	NVIE_011360	8.16086	8.64561		0.62159	0.000412185	hypothetical protein
gene1763	NVIE_016580	NVIE_016580	6.58764	6.9988		0.619924	0.000238178	conserved membrane protein of unknown function
gene5	NVIE_000050	hcs	10.5299	10.9566		0.618336	7.33528e-21	putative hydroxymethylglutaryl-CoA synthase
gene415	NVIE_003960	NVIE_003960	4.82881	5.2517		0.6127	0.00798603	putative universal stress family protein
gene2272	NVIE_021460	NVIE_021460	6.56072	6.99945		0.612103	2.09327e-05	hypothetical protein
gene578	NVIE_005510	NVIE_005510	9.77259	10.189		0.611458	6.52007e-23	protein of unknown function
gene2257	NVIE_021330	NVIE_021330	8.5308	8.93224		0.611036	0.000362436	putative signal transduction response regulator, receiver domain
gene1914	NVIE_017980	NVIE_017980	4.17022	4.60547		0.61012	0.00183218	major facilitator superfamily transporter
gene1930	NVIE_018150	msrB2	7.20688	7.64854		0.60976	3.72195e-05	methionine sulfoxide reductase B
gene1407	NVIE_013270	NVIE_013270	6.21234	6.6637		0.609112	0.000340622	exported protein of unknown function
gene923	NVIE_008700	NVIE_008700	7.38626	7.80701		0.60909	7.16598e-10	putative glycosyl transferase, family 2
gene3007	NVIE_028560	NVIE_028560	9.44076	9.8766		0.608934	7.96696e-07	ABC efflux transporter, FtsX-domain permease protein
gene2255	NVIE_021310	NVIE_021310	6.55195	7.00387		0.605354	0.00034966	putative membrane associated signal transduction histidine kinase, with phosphoacceptor and ATP binding domain
gene2122	NVIE_020030	NVIE_020030	5.57074	6.00519		0.603282	0.00690683	protein of unknown function
gene3008	NVIE_028570	NVIE_028570	10.1256	10.567		0.602953	0.000101605	exported protein of unknown function
gene590	NVIE_005630	NVIE_005630	10.8303	11.2341		0.602765	5.61368e-07	protein of unknown function
gene2520	NVIE_023920	NVIE_023920	3.54803	3.97327		0.599868	0.00306326	putative glycosyl transferase family 2
gene2191	NVIE_020690	NVIE_020690	7.66898	8.07794		0.599708	4.87491e-08	conserved protein of unknown function
gene2126	NVIE_020080	NVIE_020080	4.72979	5.14797		0.598142	5.80033e-06	protein of unknown function
gene207	NVIE_002010	NVIE_002010	7.71737	8.12326		0.595309	4.0766e-08	hypothetical protein
gene2244	NVIE_021200	NVIE_021200	8.63574	9.05482		0.594448	2.07148e-06	YcfA family protein
gene1577	NVIE_014900	NVIE_014900	7.1394	7.56293		0.593476	1.07739e-05	putative ParB-like partition protein
gene2677	NVIE_025390	NVIE_025390	4.72017	5.14083		0.593035	0.00901617	protein of unknown function
gene1086	NVIE_010270	NVIE_010270	6.55724	6.97845		0.590712	0.000130925	protein of unknown function
gene111	NVIE_001080	NVIE_001080	6.49402	6.89018		0.590548	0.000135402	putative ketosteroid isomerase-like protein
gene2220	NVIE_020970	NVIE_020970	10.5339	10.9375		0.590327	1.83397e-09	hypothetical protein
gene947	NVIE_008930	NVIE_008930	3.68635	4.07955		0.589466	0.000817081	hypothetical protein
gene1594	NVIE_015040	gltA	8.07016	8.46688		0.589341	8.52201e-19	citrate synthase
gene1177	NVIE_1129	NVIE_1129	9.70668	10.1057		0.587962	1.7422e-06	fragment/hypothetical protein
gene831	NVIE_007870	NVIE_007870	9.17572	9.56706		0.587897	9.69234e-14	hypothetical protein
gene1415	NVIE_013340	NVIE_013340	7.57408	7.98402		0.587815	0.000185421	Nitrogen regulatory protein P-II
gene2081	NVIE_019600	NVIE_019600	6.89878	7.33515		0.587778	0.0046131	protein of unknown function
gene1261	NVIE_011890	NVIE_011890	9.36758	9.75969		0.58683	6.64942e-06	putative GHMP kinase
gene1284	NVIE_012100	NVIE_012100	6.27301	6.63524		0.586239	0.000274964	protein of unknown function
gene560	NVIE_0541	NVIE_0541	7.84148	8.23402		0.585901	3.49594e-09	putative transcriptional regulator, XRE family
gene2318	NVIE_021930	NVIE_021930	7.23616	7.60571		0.585719	0.0003715	exported protein of unknown function
gene2645	NVIE_025080	NVIE_025080	6.3908	6.81473		0.58564	0.000113472	ABC efflux transporter, permease protein, Drug Exporter-1 (DrugE1) Family
gene87	NVIE_000840	NVIE_000840	9.32255	9.7303		0.584147	3.23849e-07	hypothetical protein
gene0	NVIE_000010	NVIE_000010	9.25187	9.66105		0.582926	7.87864e-07	hypothetical protein
gene2273	NVIE_021470	NVIE_021470	5.22327	5.63395		0.580507	0.00189386	hypothetical protein
gene2915	NVIE_027650	NVIE_027650	7.21257	7.61734		0.580257	0.00128151	putative methyltransferase type 11
gene1659	NVIE_015590	putative peptide methionine sulphoxide reductase	8.25173	8.64895		0.579071	3.39967e-08	putative peptide methionine sulphoxide reductase
gene1488	NVIE_014020	NVIE_014020	8.01723	8.40354		0.574674	5.97132e-09	hypothetical protein
gene737	NVIE_007010	NVIE_007010	4.26077	4.65974		0.573725	0.00378497	putative nuclease
gene2514	NVIE_023860	NVIE_023860	4.92854	5.30571		0.57097	0.000614148	putative putative UDP-glucose/GDP-mannose dehydrogenase
gene2901	NVIE_027510	gpmB	8.80276	9.1979		0.568253	6.62595e-05	2,3-bisphosphoglycerate-dependent phosphoglycerate mutase
gene181	NVIE_001750	NVIE_001750	5.7504	6.10131		0.567888	0.000676618	protein of unknown function
gene333	NVIE_003180	NVIE_003180	5.99257	6.38148		0.567482	2.13298e-06	methyltransferase type 11
gene2323	NVIE_021980	NVIE_021980	7.4539	7.86084		0.567093	8.92282e-05	putative proline dehydrogenase
gene261	NVIE_002520	NVIE_002520	7.26285	7.65899		0.565454	0.00304093	protein of unknown function
gene754	NVIE_007160	NVIE_007160	5.82668	6.20387		0.564661	3.91625e-05	putative Alpha/beta hydrolase fold
gene1	NVIE_000020	NVIE_000020	8.52995	8.92476		0.558831	7.98666e-05	conserved protein of unknown function
gene1787	NVIE_016780	NVIE_016780	8.26653	8.63143		0.558699	0.000211904	conserved protein of unknown function
gene2537	NVIE_024070	NVIE_024070	4.58485	4.95423		0.558485	0.00111973	putative FMN-dependent luciferase-like monooxygenase family protein
gene2173	NVIE_020510	NVIE_020510	7.8927	8.26068		0.556695	2.37676e-10	hypothetical protein
gene3016	NVIE_028640	NVIE_028640	8.88545	9.23857		0.552396	2.83814e-05	methylmalonyl-CoA mutase, small subunit, C-terminus
gene2165	NVIE_020450	NVIE_020450	8.16061	8.53216		0.552219	1.72647e-07	putative signal transduction response regulator, receiver domain
gene2767	NVIE_026280	NVIE_026280	7.64946	7.95528		0.551976	0.00617841	exported protein of unknown function
gene3005	NVIE_028540	amoC6	15.6614	16.0134		0.550496	6.73822e-06	ammonia monooxygenase, subunit C
gene2213	NVIE_020900	pstB	5.69408	6.07746		0.550356	0.0042431	ABC phosphate uptake transporter, ATP-binding protein
gene718	NVIE_006850	NVIE_006850	6.87227	7.21039		0.548959	0.00239524	hypothetical protein
gene515	NVIE_004940	NVIE_004940	7.42216	7.83229		0.548561	0.00213333	acetoacetyl-CoA thiolase subunit A
gene2186	NVIE_020630	NVIE_020630	8.02723	8.37533		0.548455	0.00178638	protein of unknown function
gene2445	NVIE_023200	NVIE_023200	5.77567	6.15089		0.547697	0.00317901	conserved protein of unknown function
gene512	NVIE_004910	NVIE_004910	9.7611	10.1132		0.546466	1.38932e-12	hypothetical protein
gene185	NVIE_001790	NVIE_001790	6.24472	6.59977		0.546215	0.000649114	cupin domain-containing protein
gene1669	NVIE_015680	NVIE_015680	8.62776	8.99401		0.545813	1.27183e-06	protein of unknown function
gene2075	NVIE_019560	NVIE_019560	4.26703	4.62311		0.544799	0.00391644	putative GTP-binding protein
gene1011	NVIE_009530	NVIE_009530	3.10032	3.49171		0.544317	0.00710028	molecular chaperone HSP90 family
gene2028	NVIE_019080	amoC4	14.0823	14.4272		0.541409	9.29154e-07	ammonia monooxygenase subunit C
gene1977	NVIE_018590	NVIE_018590	5.08989	5.43871		0.540725	0.000283319	protein of unknown function with cupredoxin domain
gene2297	NVIE_021730	NVIE_021730	5.63098	5.982		0.539155	5.1617e-08	putative Dolichyl-phosphate-mannose-protein mannosyltransferase
gene2288	NVIE_021610	cdc48-5	5.08709	5.43148		0.537016	4.44567e-05	AAA family ATPase, CDC48 subfamily
gene655	NVIE_006240	NVIE_006240	5.78271	6.15441		0.537016	0.0033561	protein of unknown function
gene1394	NVIE_013150	NVIE_013150	4.91068	5.279		0.536472	0.000603808	F420-dependent oxidoreductase, G6PDH family
gene383	NVIE_003660	NVIE_003660	6.18818	6.52937		0.535909	6.84308e-09	protein of unknown function
gene2804	NVIE_026640	NVIE_026640	7.85042	8.19022		0.535618	0.000118587	hypothetical protein
gene292	NVIE_002830	NVIE_002830	7.81976	8.17704		0.534145	0.000797281	PIN-domain containing protein
gene2286	NVIE_021590	NVIE_021590	6.64109	6.99805		0.534102	4.55041e-05	putative transcriptional regulatory protein arsR family
gene1479	NVIE_013930	NVIE_013930	7.25422	7.61274		0.533791	0.00010664	putative 1-(5-phosphoribosyl)-5-amino-4-imidazole-carboxylate (AIR) carboxylase
gene1334	NVIE_012590	NVIE_012590	5.18539	5.533		0.531342	0.00111973	hypothetical protein
gene3082	NVIE_029260	trxA1	10.5482	10.889		0.530823	6.18055e-05	putative thioredoxin
gene618	NVIE_005890	priB	6.44515	6.80228		0.530678	5.26401e-05	DNA primase, large subunit
gene2872	NVIE_027240	NVIE_027240	6.62539	6.98038		0.529907	4.54758e-05	major facilitator superfamily transporter
gene2652	NVIE_025150	NVIE_025150	9.75954	10.1037		0.529197	5.79297e-06	putative glyoxalase/bleomycin resistance protein/dioxygenase
gene1926	NVIE_018110	NVIE_018110	7.42474	7.79656		0.527292	0.00154923	protein of unknown function
gene1615	NVIE_015220	NVIE_015220	8.66291	9.03167		0.52643	0.00211556	putative SAM-dependent methyltransferase
gene2881	NVIE_027310	NVIE_027310	11.2979	11.6314		0.523308	1.07147e-07	hypothetical protein
gene1208	NVIE_011400	NVIE_011400	5.77304	6.09654		0.522122	0.00185034	putative signal transduction protein with CBS domains
gene643	NVIE_006130	NVIE_006130	7.18672	7.51436		0.519452	1.10473e-05	hypothetical protein
gene2259	NVIE_021350	NVIE_021350	7.46667	7.79744		0.518081	4.34269e-08	exported protein of unknown function
gene80	NVIE_000770	NVIE_000770	5.50767	5.81394		0.518079	0.00104237	protein of unknown function
gene1090	NVIE_010310	NVIE_010310	8.02256	8.35283		0.518031	9.98221e-08	protein of unknown function
gene1283	NVIE_012090	sufA	11.8179	12.1388		0.517528	2.16837e-07	Fe-S cluster assembly protein sufA
gene2776	NVIE_026370	NVIE_026370	6.47021	6.7885		0.517356	5.82849e-08	protein of unknown function
gene546	NVIE_005230	NVIE_005230	9.38375	9.72279		0.51637	9.99436e-05	hypothetical protein
gene2473	NVIE_023470	cdc48-6	10.6257	10.953		0.516085	1.43159e-09	AAA family ATPase, CDC48 subfamily protein
gene2774	NVIE_026350	NVIE_026350	6.79844	7.13232		0.514974	8.02109e-06	putative membrane associated signal transduction histidine kinase, with PAS fold, HAMP linker, phosphoacceptor, ATP binding domain
gene1652	NVIE_015520	tatC	8.31314	8.64789		0.514749	1.59152e-06	TatC subunit of twin-arginine targeting system
gene865	NVIE_008170	cysM2	9.92712	10.2451		0.513293	4.70531e-17	cysteine synthase
gene1400	NVIE_013210	NVIE_013210	8.47001	8.78822		0.509869	1.86418e-09	hypothetical protein
gene2781	NVIE_026420	NVIE_026420	12.4947	12.81		0.507769	2.03326e-08	conserved protein of unknown function
[truncated: 918 more rows]

## Sheet: Top_25_Up_Regulated
Locus Tag	Gene Name	log2 FC	p-value (adj)	Protein Product
[truncated: 25 more rows]

## Sheet: Up_Regulated_Motif
Initial Motif Search for Top 25 Upregulated Genes using MEME-no motif found
[truncated: 73 more rows]

[truncated: 18 more sheets: Top_25_Down_Regulated, Down_Regulated_Motif, Down_Regulated_Homologs, Figure_4A, Figure_4C, Figure_5, Figure_6, Figure_7, Figure_8, Figure_S5A, Figure_S8A, Figure_S8B, Figure_S9, Ribosomal Proteins, Non_Oxidative_Pentose_Phosphate, Nvie_Cu_Fe, Representative_Genomes_Dataset, Proteome]
